# Supplementary material for: Reprogramming of microRNA expression via E2F1 downregulation promotes Salmonella infection both in infected and bystander cells
Source: Nat Commun. 2021 Jun 7;12:3392. doi: 10.1038/s41467-021-23593-z (PMC8184997; doi:10.1038/s41467-021-23593-z)
Supplement: Supplementary file 4 — Supplementary Data 1 [file 41467_2021_23593_MOESM4_ESM.xlsx]

## Sheet: Suppl. Data 1
Supplementary Data 1. Statistical analyses.
Figure	Panel	Statistical test	p-values
Figure 1	C	Multiple t‐test corrected for multiple comparison using the Holm‐Sidak method	1 hpi p=0.651288253236091; 4 hpi p=0.006437040038669; 8 hpi p=0.000055026827926; 20 hpi p=0.000000816011261
	F	One‐way ANOVA with Dunnett’s post‐hoc test	mock vs total p=0.0002; mock vs bystander =0.0015; mock vs positive p=0.0004
	I (miR-15a-5p)	One‐way ANOVA with Dunnett’s post‐hoc test	mock vs total p<0.0001; mock vs bystander p<0.0001; mock vs positive p<0.0001
	I (miR-15b-5p)	One‐way ANOVA with Dunnett’s post‐hoc test	mock vs total p<0.0001; mock vs bystander p<0.0001; mock vs positive p<0.0001
	I (miR-16-5p)	One‐way ANOVA with Dunnett’s post‐hoc test	mock vs total p<0.0001; mock vs bystander p<0.0001; mock vs positive p<0.0001
	I (miR-22-3p)	One‐way ANOVA with Dunnett’s post‐hoc test	mock vs total p<0.0001; mock vs bystander p=0.0013; mock vs positive p=0.0002
	I (miR-421)	One‐way ANOVA with Dunnett’s post‐hoc test	mock vs total p=0.0002; mock vs bystander p<0.0001; mock vs positive p=0.0003
	I (miR-744-5p)	One‐way ANOVA with Dunnett’s post‐hoc test	mock vs total p<0.0001; mock vs bystander p<0.0001; mock vs positive p=0.0009
	I (let-7i-3p)	One‐way ANOVA with Dunnett’s post‐hoc test	mock vs total p<0.0001; mock vs bystander p=0.0027; mock vs positive p=0.0004
	I (let-7i-5p)	One‐way ANOVA with Dunnett’s post‐hoc test	mock vs total p<0.0001; mock vs bystander p<0.0001; mock vs positive p<0.0001
	J (miR-15a-5p)	Two‐tailed Student’s t-test	p<0.0001
	J (miR-15b-5p)	Two‐tailed Student’s t-test	p=0.0003
	J (miR-16-5p)	Two‐tailed Student’s t-test	p=0.0007
	J (miR-22-3p)	Two‐tailed Student’s t-test	p=0.0003
	J (miR-421)	Two‐tailed Student’s t-test	p<0.0001
	J (miR-744-5p)	a	p<0.0001
	J (let-7i-3p)	Two‐tailed Student’s t-test	p<0.0001
	J (let-7i-5p)	Two‐tailed Student’s t-test	p<0.0001
Figure 2	B	Multiple t‐test corrected for multiple comparison using the Holm‐Sidak method	1 h p=0.627538029041154; 8 h p=0.001210093014761; 14 h p=0.000020996017264; 24 h p=0.000010743258779
	E (miR-15a-5p)	Two‐tailed Student’s t-test	p<0.0001
	E (miR-15b-5p)	Two‐tailed Student’s t-test	p<0.0001
	E (miR-16-5p)	Two‐tailed Student’s t-test	p<0.0001
	E (miR-22-3p)	Two‐tailed Student’s t-test	p<0.0001
	E (miR-421)	Two‐tailed Student’s t-test	p<0.0001
	E (miR-744-5p)	Two‐tailed Student’s t-test	p<0.0001
	E (let-7i-3p)	Two‐tailed Student’s t-test	p<0.0001
	E (let-7i-5p)	Two‐tailed Student’s t-test	p<0.0001
	F	Multiple t‐test corrected for multiple comparison using the Holm‐Sidak method	control p=0.000000151869953; prot K p=0.432668562298144
Figure 3	C	Multiple t‐test corrected for multiple comparison using the Holm‐Sidak method	control siRNA p=0.00000000771715; IRE1 #1 siRNA p=0.531708132794432; IRE1 #2 siRNA p=0.380895077740213; IRE1 #3 siRNA p=0.730552819584154; IRE1 pool siRNA p=0.730552819584154
	D	Multiple t‐test corrected for multiple comparison using the Holm‐Sidak method	control siRNA p=0.00000000686091; IRE1 #1 siRNA p=0.812747202814943; IRE1 #2 siRNA p=0.788707955333676; IRE1 #3 siRNA p=0.788707955333676; IRE1 pool siRNA p=0.078794811085911
	E (miR-15a-5p)	Multiple t‐test corrected for multiple comparison using the Holm‐Sidak method	control siRNA p=0.00001879694367; IRE1 siRNA p=0.881323448266121
	E (miR-15b-5p)	Multiple t‐test corrected for multiple comparison using the Holm‐Sidak method	control siRNA p=0.000000066785277; IRE1 siRNA p=0.000716462157795
	E (miR-16-5p)	Multiple t‐test corrected for multiple comparison using the Holm‐Sidak method	control siRNA p=0.000000003913037; IRE1 siRNA p=0.088019194769038
	E (miR-22-3p)	Multiple t‐test corrected for multiple comparison using the Holm‐Sidak method	control siRNA p=0.000000457456846; IRE1 siRNA p=0.085007179859796
	E (miR-421)	Multiple t‐test corrected for multiple comparison using the Holm‐Sidak method	control siRNA p=0.000016833759551; IRE1 siRNA p=0.04273797669971
	E (miR-744-5p)	Multiple t‐test corrected for multiple comparison using the Holm‐Sidak method	control siRNA p=0.000002867181017; IRE1 siRNA p=0.008429716949616
	E (let-7i-3p)	Multiple t‐test corrected for multiple comparison using the Holm‐Sidak method	control siRNA p=0.000223088718378; IRE1 siRNA p=0.759538558568732
	E (let-7i-5p)	Multiple t‐test corrected for multiple comparison using the Holm‐Sidak method	control siRNA p=0.000000723865353; IRE1 siRNA p=0.476842586321992
	F (miR-15a-5p)	Multiple t‐test corrected for multiple comparison using the Holm‐Sidak method	control siRNA p=0.000009018209898; IRE1 siRNA p=0.428057126042031
	F (miR-15b-5p)	Multiple t‐test corrected for multiple comparison using the Holm‐Sidak method	control siRNA p=0.000005080704551; IRE1 siRNA p=0.37798971708028
	F (miR-16-5p)	Multiple t‐test corrected for multiple comparison using the Holm‐Sidak method	control siRNA p=0.000068975869696; IRE1 siRNA p=0.170314947783996
	F (miR-22-3p)	Multiple t‐test corrected for multiple comparison using the Holm‐Sidak method	control siRNA p=0.000000241965395; IRE1 siRNA p=0.377357435643823
	F (miR-421)	Multiple t‐test corrected for multiple comparison using the Holm‐Sidak method	control siRNA p=0.000021986135136; IRE1 siRNA p=0.763986474329814
	F (miR-744-5p)	Multiple t‐test corrected for multiple comparison using the Holm‐Sidak method	control siRNA p=0.000011338003555; IRE1 siRNA p=0.559984490535863
	F (let-7i-3p)	Multiple t‐test corrected for multiple comparison using the Holm‐Sidak method	control siRNA p=0.000031957815268; IRE1 siRNA p=0.872642546721455
	F (let-7i-5p)	Multiple t‐test corrected for multiple comparison using the Holm‐Sidak method	control siRNA p=0.000008161056809; IRE1 siRNA p=0.529189554724431
	L	Multiple t‐test corrected for multiple comparison using the Holm‐Sidak method	control p=0.000000000259337; MG132 p=0.476223520864513
	N	Multiple t‐test corrected for multiple comparison using the Holm‐Sidak method	control p=0.000147382899431; MG132 p=0.76202843982269
Figure 4	C	Multiple t‐test corrected for multiple comparison using the Holm‐Sidak method	control siRNA p=0.000002217713325; RAGE siRNA p=0.644539608279522
	D (miR-15a-5p)	Two‐tailed Student’s t-test	p=0.6907
	D (miR-15b-5p)	Two‐tailed Student’s t-test	p=0.0860
	D (miR-16-5p)	Two‐tailed Student’s t-test	p=0.7184
	D (miR-22-3p)	Two‐tailed Student’s t-test	p=0.7616
	D (miR-421)	Two‐tailed Student’s t-test	p=0.7982
	D (miR-744-5p)	Two‐tailed Student’s t-test	p=0.9893
	D (let-7i-3p)	Two‐tailed Student’s t-test	p=0.2636
	D (let-7i-5p)	Two‐tailed Student’s t-test	p=0.0187
	G	Multiple t‐test corrected for multiple comparison using the Holm‐Sidak method	control siRNA p=0.000000044879837; HMGB1 siRNA p=0.391929350939403
Figure 5	C (1 hpi)	One‐way ANOVA with Dunnett’s post‐hoc test	control siRNA vs E2F1 #1 siRNA p<0.0001; control siRNA vs E2F1 #2 siRNA p=0.0016; control siRNA vs E2F1 #3 siRNA p=0.0034
	C (20 hpi)	One‐way ANOVA with Dunnett’s post‐hoc test	control siRNA vs E2F1 #1 siRNA p<0.0001; control siRNA vs E2F1 #2 siRNA p=0.0003; control siRNA vs E2F1 #3 siRNA p=0.0181
	F (1 hpi)	One‐way ANOVA with Tukey’s post‐hoc test	mock control vs Salm control p<0.0001; mock control vs mock KIRA6 p=0.0060; mock control vs Salm KIRA6 p=0.0135; mock KIRA6 vs Salm KIRA6 p=0.9826
	F (20 hpi)	One‐way ANOVA with Tukey’s post‐hoc test	mock control vs Salm control p<0.0001; mock control vs mock KIRA6 p=0.0372; mock control vs Salm KIRA6 p=0.0671; mock KIRA6 vs Salm KIRA6 p=0.9913
	H (1 hpi)	Two‐tailed Student’s t-test	p=0.0018
	H (20 hpi)	Two‐tailed Student’s t-test	p=0.0002
	I (1 hpi)	One‐way ANOVA with Dunnett’s post‐hoc test	control vs tunicamycin p<0.0001; control vs DTT p=0.0011
	I (20 hpi)	One‐way ANOVA with Dunnett’s post‐hoc test	control vs tunicamycin p=0.0017; control vs DTT p<0.0001
Figure 6	F (miR-15a-5p)	One‐way ANOVA with Dunnett’s post‐hoc test	mock vs 2 dpi p=0.0021; mock vs 6 dpi p=0.0005
	F (miR-15b-5p)	One‐way ANOVA with Dunnett’s post‐hoc test	mock vs 2 dpi p=0.0040; mock vs 6 dpi p=0.0020
	F (miR-16-5p)	One‐way ANOVA with Dunnett’s post‐hoc test	mock vs 2 dpi p=0.0003; mock vs 6 dpi p=0.0001
	F (miR-22-3p)	One‐way ANOVA with Dunnett’s post‐hoc test	mock vs 2 dpi p=0.0027; mock vs 6 dpi p=0.0009
	F (miR-421)	One‐way ANOVA with Dunnett’s post‐hoc test	mock vs 2 dpi p=0.0002; mock vs 6 dpi p<0.0001
	F (miR-744-5p)	One‐way ANOVA with Dunnett’s post‐hoc test	mock vs 2 dpi p=0.0011; mock vs 6 dpi p=0.0016
	F (let-7i-5p)	One‐way ANOVA with Dunnett’s post‐hoc test	mock vs 2 dpi p=0.0094; mock vs 6 dpi p=0.0039
	G (miR-15a-5p)	Kruskal‐Wallis test with Dunn’s multiple comparison test	mock vs 2 dpi p=0.0146; mock vs 6 dpi p=0.3594
	G (miR-15b-5p)	One‐way ANOVA with Dunnett’s post‐hoc test	mock vs 2 dpi p=0.0014; mock vs 6 dpi p=0.0075
	G (miR-16-5p)	One‐way ANOVA with Dunnett’s post‐hoc test	mock vs 2 dpi p=0.0007; mock vs 6 dpi p=0.0038
	G (miR-22-3p)	One‐way ANOVA with Dunnett’s post‐hoc test	mock vs 2 dpi p=0.0028; mock vs 6 dpi p=0.1927
	G (miR-421)	Kruskal‐Wallis test with Dunn’s multiple comparison test	mock vs 2 dpi p=0.0507; mock vs 6 dpi p=0.1473
	G (miR-744-5p)	Kruskal‐Wallis test with Dunn’s multiple comparison test	mock vs 2 dpi p=0.0341; mock vs 6 dpi p=0.2021
	G (let-7i-5p)	One‐way ANOVA with Dunnett’s post‐hoc test	mock vs 2 dpi p=0.0120; mock vs 6 dpi p=0.0633
Supplementary Figure 1	B	Multiple t‐test corrected for multiple comparison using the Holm‐Sidak method	1 hpi p=0.2700871867873241; 4 hpi p=0.000318788350716; 8 hpi p=0.000003311719654; 20 hpi p=0.00001968076495
	C	Two‐tailed Student’s t-test	p<0.0001
	D	Two‐tailed Student’s t-test	p<0.0001
	F (live Salmonella)	One‐way ANOVA with Dunnett’s post‐hoc test	mock vs WT p=0.0020; mock vs ΔSPI1 p=0.9496; mock vs ΔSPI2 p<0.0001
	F (heat-killed Salmonella)	One‐way ANOVA with Dunnett’s post‐hoc test	mock vs WT p=0.9975; mock vs ΔSPI1 p=0.9968; mock vs ΔSPI2 p=0.9625
Supplementary Figure 2	B (miR-15a-5p)	One‐way ANOVA with Dunnett’s post‐hoc test	EGFP mock vs EGFP Salm p=0.0043; EGFP mock vs EGFP-E2F1 mock p=0.0117; EGFP mock vs EGFP-E2F1 Salm p=0.0031
	B (miR-15b-5p)	One‐way ANOVA with Dunnett’s post‐hoc test	EGFP mock vs EGFP Salm p=0.0002; EGFP mock vs EGFP-E2F1 mock p=0.0024; EGFP mock vs EGFP-E2F1 Salm p<0.0001
	B (miR-16-5p)	One‐way ANOVA with Dunnett’s post‐hoc test	EGFP mock vs EGFP Salm p=0.0003; EGFP mock vs EGFP-E2F1 mock p=0.0011; EGFP mock vs EGFP-E2F1 Salm p<0.0001
	B (miR-22-3p)	One‐way ANOVA with Dunnett’s post‐hoc test	EGFP mock vs EGFP Salm p<0.0001; EGFP mock vs EGFP-E2F1 mock p<0.0001; EGFP mock vs EGFP-E2F1 Salm p<0.0001
	B (miR-421)	One‐way ANOVA with Dunnett’s post‐hoc test	EGFP mock vs EGFP Salm p<0.0001; EGFP mock vs EGFP-E2F1 mock p<0.0001; EGFP mock vs EGFP-E2F1 Salm p<0.0001
	B (miR-744-5p)	One‐way ANOVA with Dunnett’s post‐hoc test	EGFP mock vs EGFP Salm p<0.0001; EGFP mock vs EGFP-E2F1 mock p<0.0001; EGFP mock vs EGFP-E2F1 Salm p<0.0001
	B (let-7i-3p)	One‐way ANOVA with Dunnett’s post‐hoc test	EGFP mock vs EGFP Salm p<0.0001; EGFP mock vs EGFP-E2F1 mock p=0.0002; EGFP mock vs EGFP-E2F1 Salm p<0.0001
	B (let-7i-5p)	One‐way ANOVA with Dunnett’s post‐hoc test	EGFP mock vs EGFP Salm p<0.0001; EGFP mock vs EGFP-E2F1 mock p=0.0002; EGFP mock vs EGFP-E2F1 Salm p<0.0001
	C	Two-tailed Wilcoxon Signed Rank test	p=0.0313
	D	One‐way ANOVA with Dunnett’s post‐hoc test	control vs mock p=0.4990; control vs WT p=0.9999; control vs ΔSPI1 p=0.8676; control vs ΔSPI2 p=0.7661
	G	Multiple t‐test corrected for multiple comparison using the Holm‐Sidak method	1 hpi p=0.000000370737882; 4 hpi p=0.052925943946882; 8 hpi p=0.00117403631635; 20 hpi p=0.052925943946882
	H	Multiple t‐test corrected for multiple comparison using the Holm‐Sidak method	1 h p=0.000095025939507; 8 h p=0.00078873262037; 14 h p=0.000285135788575; 24 h p=0.000987646015849
Supplementary Figure 3	A	One‐way ANOVA with Dunnett’s post‐hoc test	control vs tunicamycin p<0.0001; control vs DTT p<0.0001
	D	Multiple t‐test corrected for multiple comparison using the Holm‐Sidak method	control p=0.000000198516806; KIRA6 p=0.001714960273356
	E	Multiple t‐test corrected for multiple comparison using the Holm‐Sidak method	control p=0.000012744022448; KIRA6 p=0.496114684872207
	F (miR-15a-5p)	Multiple t‐test corrected for multiple comparison using the Holm‐Sidak method	control p=0.000008837367448; KIRA6 p=0.390456318738566
	F (miR-15b-5p)	Multiple t‐test corrected for multiple comparison using the Holm‐Sidak method	control p=0.000123017273576; KIRA6 p=0.324728206947037
	F (miR-16-5p)	Multiple t‐test corrected for multiple comparison using the Holm‐Sidak method	control p=0.000006019701673; KIRA6 p=0.952034569977228
	F (miR-22-3p)	Multiple t‐test corrected for multiple comparison using the Holm‐Sidak method	control p=0.000016047668743; KIRA6 p=0.212746659666597
	F (miR-421)	Multiple t‐test corrected for multiple comparison using the Holm‐Sidak method	control p=0.000016549169699; KIRA6 p=0.817744393956773
	F (miR-744-5p)	Multiple t‐test corrected for multiple comparison using the Holm‐Sidak method	control p=0.000000011734525; KIRA6 p=0.145216720894769
	F (let-7i-3p)	Multiple t‐test corrected for multiple comparison using the Holm‐Sidak method	control p=0.000015435185736; KIRA6 p=0.152502033929341
	F (let-7i-5p)	Multiple t‐test corrected for multiple comparison using the Holm‐Sidak method	control p=0.000013341878371; KIRA6 p=0.777522288414346
	G (miR-15a-5p)	Two-tailed Wilcoxon Signed Rank test	p=0.0625
	G (miR-15b-5p)	Two‐tailed Student’s t-test	p=0.1186
	G (miR-16-5p)	Two‐tailed Student’s t-test	p=0.4592
	G (miR-22-3p)	Two‐tailed Student’s t-test	p=0.0044
	G (miR-421)	Two‐tailed Student’s t-test	p=0.6106
	G (miR-744-5p)	Two‐tailed Student’s t-test	p=0.9197
	G (let-7i-3p)	Two‐tailed Student’s t-test	p=0.5759
	G (let-7i-5p)	Two‐tailed Student’s t-test	p=0.0045
	O	Multiple t‐test corrected for multiple comparison using the Holm‐Sidak method	control siRNA p=0.000061999481001; IRE1 #1 siRNA p=0.180211011868196; IRE1 #2 siRNA p=0.180211011868196; IRE1 #3 siRNA p=0.688947777831218; IRE1 pool siRNA p=0.145608123578087
Supplementary Figure 4	B	One‐way ANOVA with Dunnett’s post‐hoc test	mock vs WT p<0.0001; mock vs ΔSPI2 p<0.0001; mock vs ΔslrP p<0.0001
	C (XBP1 spliced)	Two‐tailed Student’s t-test	p=0.1478
	C (SEC24D)	Two‐tailed Student’s t-test	p=0.1827
	C (EDEM1)	Two‐tailed Student’s t-test	p=0.2533
	C (ERdj4/DNAJB9)	Two‐tailed Student’s t-test	p=0.0666
	E	Multiple t‐test corrected for multiple comparison using the Holm‐Sidak method	1 hpi p=0.404758485191262; 4 hpi p=0.136097083407841; 8 hpi p=0.000000491466866; 20 hpi p=0.000078484230097
	F (XBP1 spliced)	Two‐tailed Student’s t-test	p<0.0001
	F (SEC24D)	Two‐tailed Student’s t-test	p=0.0067
	F (EDEM1)	Two‐tailed Student’s t-test	p=0.0002
	F (ERdj4/DNAJB9)	Two‐tailed Student’s t-test	p<0.0001
	H	Multiple t‐test corrected for multiple comparison using the Holm‐Sidak method	1 h p=0.615314889890539; 8 h p=0.668444237315231; 14 h p=0.819269613078559; 24 h p=0.919983768830519
	I	Multiple t‐test corrected for multiple comparison using the Holm‐Sidak method	control p=0.000000940095339; 4µ8c p=0.000004666021788
	J	Multiple t‐test corrected for multiple comparison using the Holm‐Sidak method	control p=0.000013795204378; 4µ8c p=0.000000430569288
	K	Multiple t‐test corrected for multiple comparison using the Holm‐Sidak method	control p=0.000020102554364; 4µ8c p=0.762410915352653
	L	Multiple t‐test corrected for multiple comparison using the Holm‐Sidak method	control siRNA p=0.000000021539621; JNK1 siRNA p=0.87271724911054; JNK2 siRNA p=0.741960336381178; JNK1/2 siRNA p=0.741960336381178
	M	Multiple t‐test corrected for multiple comparison using the Holm‐Sidak method	control siRNA p=0.00003616597601; JNK1 siRNA p=0.419562714350873; JNK2 siRNA p=0.514101599520857; JNK1/2 siRNA p=0.412230244116764
Supplementary Data 2		moderated t-test (limma)	p values indicated in the data file
Supplementary Data 3		Benjamini–Hochberg multiple testing correction (IPA)	p values indicated in the data file
