# Supplementary material for: Reprogramming of microRNA expression via E2F1 downregulation promotes Salmonella infection both in infected and bystander cells
Source: Nat Commun. 2021 Jun 7;12:3392. doi: 10.1038/s41467-021-23593-z (PMC8184997; doi:10.1038/s41467-021-23593-z)
Supplement: Supplementary file 5 — Supplementary Data 2 [file 41467_2021_23593_MOESM5_ESM.xlsx]

## Sheet: Limma_results
gene_name	protein_id	description	logFC	-logP	hit_annotation
ASNS	F8WEJ5|P08243|P08243-2|P08243-3	Asparagine synthetase [glutamine-hydrolyzing] OS=Homo sapiens GN=ASNS PE=1 SV=1|Asparagine synthetase [glutamine-hydrolyzing] OS=Homo sapiens GN=ASNS PE=1 SV=4|Isoform 2 of Asparagine synthetase [glutamine-hydrolyzing] OS=Homo sapiens GN=ASNS|Isoform 3 of Asparagine synthetase [glutamine-hydrolyzing] OS=Homo sapiens GN=ASNS	4.68033	7.68086	hit
NNMT	P40261	Nicotinamide N-methyltransferase OS=Homo sapiens GN=NNMT PE=1 SV=1	3.70962	9.81511	hit
DHFR	P00374|P00374-2	Dihydrofolate reductase OS=Homo sapiens GN=DHFR PE=1 SV=2|Isoform 2 of Dihydrofolate reductase OS=Homo sapiens GN=DHFR	3.60312	6.87378	hit
GSTM1	E7EWW9|P09488	Glutathione S-transferase Mu 1 OS=Homo sapiens GN=GSTM1 PE=1 SV=1|Glutathione S-transferase Mu 1 OS=Homo sapiens GN=GSTM1 PE=1 SV=3	3.54738	10.6169	hit
PPID	Q08752	Peptidyl-prolyl cis-trans isomerase D OS=Homo sapiens GN=PPID PE=1 SV=3	3.44728	9.68422	hit
PTGES3	A0A087WYT3|Q15185|Q15185-3|Q15185-4	Prostaglandin E synthase 3 OS=Homo sapiens GN=PTGES3 PE=1 SV=1|Prostaglandin E synthase 3 OS=Homo sapiens GN=PTGES3 PE=1 SV=1|Isoform 3 of Prostaglandin E synthase 3 OS=Homo sapiens GN=PTGES3|Isoform 4 of Prostaglandin E synthase 3 OS=Homo sapiens GN=PTGES3	3.40136	6.463	hit
GSTM3	A0A0A0MTN3|P21266	Glutathione S-transferase Mu 3 OS=Homo sapiens GN=GSTM3 PE=1 SV=1|Glutathione S-transferase Mu 3 OS=Homo sapiens GN=GSTM3 PE=1 SV=3	3.30404	9.89842	hit
CDC2|CDK1	A0A024QZP7|P06493	Cell division cycle 2, G1 to S and G2 to M, isoform CRA_a OS=Homo sapiens GN=CDC2 PE=1 SV=1|Cyclin-dependent kinase 1 OS=Homo sapiens GN=CDK1 PE=1 SV=3	3.1744	11.3117	hit
NCAPG	Q9BPX3	Condensin complex subunit 3 OS=Homo sapiens GN=NCAPG PE=1 SV=1	3.17035	7.94494	hit
FEN1	P39748	Flap endonuclease 1 OS=Homo sapiens GN=FEN1 PE=1 SV=1	3.16602	6.97369	hit
GART	C9JKQ7|C9JZG2|P22102	Trifunctional purine biosynthetic protein adenosine-3 (Fragment) OS=Homo sapiens GN=GART PE=1 SV=1|Trifunctional purine biosynthetic protein adenosine-3 OS=Homo sapiens GN=GART PE=1 SV=1	3.15094	10.64	hit
NAP1L1	B7Z9C2|F8VV59|F8W118|P55209-3	Nucleosome assembly protein 1-like 1 OS=Homo sapiens GN=NAP1L1 PE=1 SV=1|Nucleosome assembly protein 1-like 1 OS=Homo sapiens GN=NAP1L1 PE=1 SV=1|Nucleosome assembly protein 1-like 1 (Fragment) OS=Homo sapiens GN=NAP1L1 PE=1 SV=1|Isoform 3 of Nucleosome assembly protein 1-like 1 OS=Homo sapiens GN=NAP1L1	3.12844	8.78606	hit
LRRC40	Q9H9A6	Leucine-rich repeat-containing protein 40 OS=Homo sapiens GN=LRRC40 PE=1 SV=1	3.12628	10.831	hit
EHD2	Q9NZN4|Q9NZN4-2	EH domain-containing protein 2 OS=Homo sapiens GN=EHD2 PE=1 SV=2|Isoform 2 of EH domain-containing protein 2 OS=Homo sapiens GN=EHD2	3.11249	9.76095	hit
USP5	P45974|P45974-2	Ubiquitin carboxyl-terminal hydrolase 5 OS=Homo sapiens GN=USP5 PE=1 SV=2|Isoform Short of Ubiquitin carboxyl-terminal hydrolase 5 OS=Homo sapiens GN=USP5	3.08837	5.71229	hit
BZW1	Q7L1Q6|Q7L1Q6-2|Q7L1Q6-3|Q7L1Q6-4	Basic leucine zipper and W2 domain-containing protein 1 OS=Homo sapiens GN=BZW1 PE=1 SV=1|Isoform 2 of Basic leucine zipper and W2 domain-containing protein 1 OS=Homo sapiens GN=BZW1|Isoform 3 of Basic leucine zipper and W2 domain-containing protein 1 OS=Homo sapiens GN=BZW1|Isoform 4 of Basic leucine zipper and W2 domain-containing protein 1 OS=Homo sapiens GN=BZW1	3.06578	9.87067	hit
AKR1A1	P14550	Alcohol dehydrogenase [NADP(+)] OS=Homo sapiens GN=AKR1A1 PE=1 SV=3	3.05324	7.31017	hit
SRM	P19623	Spermidine synthase OS=Homo sapiens GN=SRM PE=1 SV=1	3.03514	7.16785	hit
PSME1	Q06323|Q06323-2|Q06323-3	Proteasome activator complex subunit 1 OS=Homo sapiens GN=PSME1 PE=1 SV=1|Isoform 2 of Proteasome activator complex subunit 1 OS=Homo sapiens GN=PSME1|Isoform 3 of Proteasome activator complex subunit 1 OS=Homo sapiens GN=PSME1	3.02824	6.41163	hit
FARSB	Q9NSD9|Q9NSD9-2	Isoform 2 of Phenylalanine--tRNA ligase beta subunit OS=Homo sapiens GN=FARSB|Phenylalanine--tRNA ligase beta subunit OS=Homo sapiens GN=FARSB PE=1 SV=3	3.00684	9.51824	hit
EEF1A1|EEF1A1P5	P68104|Q5VTE0	Elongation factor 1-alpha 1 OS=Homo sapiens GN=EEF1A1 PE=1 SV=1|Putative elongation factor 1-alpha-like 3 OS=Homo sapiens GN=EEF1A1P5 PE=5 SV=1	2.9788	8.28271	hit
APEX1	G3V3M6|G3V5Q1|P27695	DNA-(apurinic or apyrimidinic site) lyase (Fragment) OS=Homo sapiens GN=APEX1 PE=1 SV=1|DNA-(apurinic or apyrimidinic site) lyase OS=Homo sapiens GN=APEX1 PE=1 SV=2	2.95976	8.03889	hit
CTTN	Q14247|Q14247-2|Q14247-3	Src substrate cortactin OS=Homo sapiens GN=CTTN PE=1 SV=2|Isoform 2 of Src substrate cortactin OS=Homo sapiens GN=CTTN|Isoform 3 of Src substrate cortactin OS=Homo sapiens GN=CTTN	2.94485	9.26109	hit
TUBA1B	P68363	Tubulin alpha-1B chain OS=Homo sapiens GN=TUBA1B PE=1 SV=1	2.92487	5.8482	hit
SARS	P49591|Q5T5C7	Serine--tRNA ligase, cytoplasmic OS=Homo sapiens GN=SARS PE=1 SV=3|Serine--tRNA ligase, cytoplasmic OS=Homo sapiens GN=SARS PE=1 SV=1	2.92181	9.04646	hit
RARS	P54136|P54136-2	Arginine--tRNA ligase, cytoplasmic OS=Homo sapiens GN=RARS PE=1 SV=2|Isoform Monomeric of Arginine--tRNA ligase, cytoplasmic OS=Homo sapiens GN=RARS	2.85622	8.63047	hit
ANP32E	E9PPH5|Q9BTT0|Q9BTT0-3	Acidic leucine-rich nuclear phosphoprotein 32 family member E (Fragment) OS=Homo sapiens GN=ANP32E PE=1 SV=1|Acidic leucine-rich nuclear phosphoprotein 32 family member E OS=Homo sapiens GN=ANP32E PE=1 SV=1|Isoform 3 of Acidic leucine-rich nuclear phosphoprotein 32 family member E OS=Homo sapiens GN=ANP32E	2.85605	5.14032	hit
PABPC4	B1ANR0|Q13310|Q13310-2|Q13310-3	Polyadenylate-binding protein OS=Homo sapiens GN=PABPC4 PE=1 SV=1|Polyadenylate-binding protein 4 OS=Homo sapiens GN=PABPC4 PE=1 SV=1|Isoform 2 of Polyadenylate-binding protein 4 OS=Homo sapiens GN=PABPC4|Isoform 3 of Polyadenylate-binding protein 4 OS=Homo sapiens GN=PABPC4	2.84703	7.36227	hit
YWHAG	P61981	14-3-3 protein gamma OS=Homo sapiens GN=YWHAG PE=1 SV=2	2.83184	7.59351	hit
EIF2B2	P49770	Translation initiation factor eIF-2B subunit beta OS=Homo sapiens GN=EIF2B2 PE=1 SV=3	2.83064	9.50275	hit
CNN2	A0A087X1X5|B4DDF4|B4DUT8|Q99439	Calponin-2 OS=Homo sapiens GN=CNN2 PE=1 SV=4|Calponin (Fragment) OS=Homo sapiens GN=CNN2 PE=1 SV=1|Calponin OS=Homo sapiens GN=CNN2 PE=1 SV=1	2.82447	8.59518	hit
TNPO1	Q92973|Q92973-2	Transportin-1 OS=Homo sapiens GN=TNPO1 PE=1 SV=2|Isoform 2 of Transportin-1 OS=Homo sapiens GN=TNPO1	2.81927	10.3968	hit
RACK1	D6RHH4|P63244	Receptor of-activated protein C kinase 1 OS=Homo sapiens GN=RACK1 PE=1 SV=1|Receptor of activated protein C kinase 1 OS=Homo sapiens GN=RACK1 PE=1 SV=3	2.81764	7.72851	hit
YARS	P54577	Tyrosine--tRNA ligase, cytoplasmic OS=Homo sapiens GN=YARS PE=1 SV=4	2.80863	10.7469	hit
TTLL12	Q14166	Tubulin--tyrosine ligase-like protein 12 OS=Homo sapiens GN=TTLL12 PE=1 SV=2	2.79809	7.87835	hit
DNAJB1	P25685|P25685-2	DnaJ homolog subfamily B member 1 OS=Homo sapiens GN=DNAJB1 PE=1 SV=4|Isoform 2 of DnaJ homolog subfamily B member 1 OS=Homo sapiens GN=DNAJB1	2.79216	7.34335	hit
PSMD11	O00231|O00231-2	26S proteasome non-ATPase regulatory subunit 11 OS=Homo sapiens GN=PSMD11 PE=1 SV=3|Isoform 2 of 26S proteasome non-ATPase regulatory subunit 11 OS=Homo sapiens GN=PSMD11	2.77606	8.98235	hit
ABCE1	P61221	ATP-binding cassette sub-family E member 1 OS=Homo sapiens GN=ABCE1 PE=1 SV=1	2.77427	10.8687	hit
CDC37	K7EQA9|Q16543	Hsp90 co-chaperone Cdc37 (Fragment) OS=Homo sapiens GN=CDC37 PE=1 SV=1|Hsp90 co-chaperone Cdc37 OS=Homo sapiens GN=CDC37 PE=1 SV=1	2.77027	6.68582	hit
HSPB1	P04792	Heat shock protein beta-1 OS=Homo sapiens GN=HSPB1 PE=1 SV=2	2.76582	7.05253	hit
PABPC1	A0A087WTT1|E5RJM8|P11940|P11940-2	Isoform 2 of Polyadenylate-binding protein 1 OS=Homo sapiens GN=PABPC1|Polyadenylate-binding protein 1 (Fragment) OS=Homo sapiens GN=PABPC1 PE=1 SV=1|Polyadenylate-binding protein 1 OS=Homo sapiens GN=PABPC1 PE=1 SV=2|Polyadenylate-binding protein OS=Homo sapiens GN=PABPC1 PE=1 SV=1	2.76209	9.10724	hit
CHORDC1	E9PIZ4|E9PPQ5|E9PSD5|Q9UHD1	Cysteine and histidine-rich domain-containing protein 1 OS=Homo sapiens GN=CHORDC1 PE=1 SV=1|Cysteine and histidine-rich domain-containing protein 1 OS=Homo sapiens GN=CHORDC1 PE=1 SV=1|Cysteine and histidine-rich domain-containing protein 1 OS=Homo sapiens GN=CHORDC1 PE=1 SV=1|Cysteine and histidine-rich domain-containing protein 1 OS=Homo sapiens GN=CHORDC1 PE=1 SV=2	2.75511	9.43429	hit
ATG3	F8WDI0|Q9NT62|Q9NT62-2	Isoform 2 of Ubiquitin-like-conjugating enzyme ATG3 OS=Homo sapiens GN=ATG3|Ubiquitin-like-conjugating enzyme ATG3 OS=Homo sapiens GN=ATG3 PE=1 SV=1	2.74654	5.28504	hit
CRKL	P46109	Crk-like protein OS=Homo sapiens GN=CRKL PE=1 SV=1	2.73682	9.43133	hit
YWHAQ	P27348	14-3-3 protein theta OS=Homo sapiens GN=YWHAQ PE=1 SV=1	2.73443	2.71525	hit
FERMT2	A0A0U1RRM8|H0YJ34|Q96AC1|Q96AC1-2|Q96AC1-3	Fermitin family homolog 2 (Fragment) OS=Homo sapiens GN=FERMT2 PE=1 SV=1|Fermitin family homolog 2 (Fragment) OS=Homo sapiens GN=FERMT2 PE=1 SV=1|Fermitin family homolog 2 OS=Homo sapiens GN=FERMT2 PE=1 SV=1|Isoform 2 of Fermitin family homolog 2 OS=Homo sapiens GN=FERMT2|Isoform 3 of Fermitin family homolog 2 OS=Homo sapiens GN=FERMT2	2.73118	7.35194	hit
HSPA1B|HSPA1A	A0A0G2JIW1|P0DMV8|P0DMV9	Heat shock 70 kDa protein 1B OS=Homo sapiens GN=HSPA1B PE=1 SV=1|Heat shock 70 kDa protein 1A OS=Homo sapiens GN=HSPA1A PE=1 SV=1|Heat shock 70 kDa protein 1B OS=Homo sapiens GN=HSPA1B PE=1 SV=1	2.72281	8.65699	hit
RPLP2	P05387	60S acidic ribosomal protein P2 OS=Homo sapiens GN=RPLP2 PE=1 SV=1	2.71561	9.45181	hit
PKN2	Q16513|Q16513-2|Q16513-3	Serine/threonine-protein kinase N2 OS=Homo sapiens GN=PKN2 PE=1 SV=1|Isoform 2 of Serine/threonine-protein kinase N2 OS=Homo sapiens GN=PKN2|Isoform 3 of Serine/threonine-protein kinase N2 OS=Homo sapiens GN=PKN2	2.70306	8.97158	hit
HUWE1	Q7Z6Z7|Q7Z6Z7-2|Q7Z6Z7-3	E3 ubiquitin-protein ligase HUWE1 OS=Homo sapiens GN=HUWE1 PE=1 SV=3|Isoform 2 of E3 ubiquitin-protein ligase HUWE1 OS=Homo sapiens GN=HUWE1|Isoform 3 of E3 ubiquitin-protein ligase HUWE1 OS=Homo sapiens GN=HUWE1	2.69213	8.07051	hit
NAMPT	P43490	Nicotinamide phosphoribosyltransferase OS=Homo sapiens GN=NAMPT PE=1 SV=1	2.6782	8.40609	hit
SF3A3	Q12874	Splicing factor 3A subunit 3 OS=Homo sapiens GN=SF3A3 PE=1 SV=1	2.67031	5.88794	hit
GSTP1	A8MX94|P09211	Glutathione S-transferase P OS=Homo sapiens GN=GSTP1 PE=1 SV=1|Glutathione S-transferase P OS=Homo sapiens GN=GSTP1 PE=1 SV=2	2.66976	9.64239	hit
TWF2	Q6IBS0	Twinfilin-2 OS=Homo sapiens GN=TWF2 PE=1 SV=2	2.66519	6.07189	hit
HPRT1	P00492	Hypoxanthine-guanine phosphoribosyltransferase OS=Homo sapiens GN=HPRT1 PE=1 SV=2	2.65057	9.40521	hit
PSMC3	E9PM69|P17980|R4GNH3	26S protease regulatory subunit 6A OS=Homo sapiens GN=PSMC3 PE=1 SV=1|26S protease regulatory subunit 6A OS=Homo sapiens GN=PSMC3 PE=1 SV=3|26S protease regulatory subunit 6A OS=Homo sapiens GN=PSMC3 PE=1 SV=1	2.64663	7.64879	hit
ACP1	P24666|P24666-2|P24666-3	Low molecular weight phosphotyrosine protein phosphatase OS=Homo sapiens GN=ACP1 PE=1 SV=3|Isoform 2 of Low molecular weight phosphotyrosine protein phosphatase OS=Homo sapiens GN=ACP1|Isoform 3 of Low molecular weight phosphotyrosine protein phosphatase OS=Homo sapiens GN=ACP1	2.63776	8.4867	hit
CDK2	E7ESI2|G3V5T9|P24941|P24941-2	Cyclin-dependent kinase 2 OS=Homo sapiens GN=CDK2 PE=1 SV=1|Cyclin-dependent kinase 2 OS=Homo sapiens GN=CDK2 PE=1 SV=1|Cyclin-dependent kinase 2 OS=Homo sapiens GN=CDK2 PE=1 SV=2|Isoform 2 of Cyclin-dependent kinase 2 OS=Homo sapiens GN=CDK2	2.61801	6.87902	hit
CACYBP	Q9HB71|Q9HB71-3	Calcyclin-binding protein OS=Homo sapiens GN=CACYBP PE=1 SV=2|Isoform 3 of Calcyclin-binding protein OS=Homo sapiens GN=CACYBP	2.60998	9.00465	hit
PGAM1	P18669	Phosphoglycerate mutase 1 OS=Homo sapiens GN=PGAM1 PE=1 SV=2	2.60567	8.51003	hit
FAF1	B1ANM7|Q9UNN5|Q9UNN5-2	FAS-associated factor 1 OS=Homo sapiens GN=FAF1 PE=1 SV=1|FAS-associated factor 1 OS=Homo sapiens GN=FAF1 PE=1 SV=2|Isoform Short of FAS-associated factor 1 OS=Homo sapiens GN=FAF1	2.60486	9.05751	hit
RNMT	K7EP06|O43148|O43148-2	mRNA cap guanine-N7 methyltransferase OS=Homo sapiens GN=RNMT PE=1 SV=1|mRNA cap guanine-N7 methyltransferase OS=Homo sapiens GN=RNMT PE=1 SV=1|Isoform 2 of mRNA cap guanine-N7 methyltransferase OS=Homo sapiens GN=RNMT	2.59851	8.15192	hit
RRM1	E9PL69|P23921	Ribonucleoside-diphosphate reductase large subunit OS=Homo sapiens GN=RRM1 PE=1 SV=1	2.59779	8.06851	hit
HSP90AA1	P07900|P07900-2	Heat shock protein HSP 90-alpha OS=Homo sapiens GN=HSP90AA1 PE=1 SV=5|Isoform 2 of Heat shock protein HSP 90-alpha OS=Homo sapiens GN=HSP90AA1	2.59706	7.84159	hit
EIF4A1	J3QLN6|P60842	Eukaryotic initiation factor 4A-I (Fragment) OS=Homo sapiens GN=EIF4A1 PE=1 SV=1|Eukaryotic initiation factor 4A-I OS=Homo sapiens GN=EIF4A1 PE=1 SV=1	2.59213	8.00636	hit
FAM129B	Q96TA1|Q96TA1-2	Niban-like protein 1 OS=Homo sapiens GN=FAM129B PE=1 SV=3|Isoform 2 of Niban-like protein 1 OS=Homo sapiens GN=FAM129B	2.58579	9.95765	hit
SND1	Q7KZF4	Staphylococcal nuclease domain-containing protein 1 OS=Homo sapiens GN=SND1 PE=1 SV=1	2.58273	7.71833	hit
PPM1G	O15355	Protein phosphatase 1G OS=Homo sapiens GN=PPM1G PE=1 SV=1	2.57199	9.32401	hit
EIF4G2	D3DQV9|H0Y3P2|P78344|P78344-2	Eukaryotic translation initiation factor 4 gamma 2 (Fragment) OS=Homo sapiens GN=EIF4G2 PE=1 SV=1|Eukaryotic translation initiation factor 4 gamma 2 OS=Homo sapiens GN=EIF4G2 PE=1 SV=1|Eukaryotic translation initiation factor 4 gamma 2 OS=Homo sapiens GN=EIF4G2 PE=1 SV=1|Isoform 2 of Eukaryotic translation initiation factor 4 gamma 2 OS=Homo sapiens GN=EIF4G2	2.56754	7.98234	hit
HSP90AB1	P08238	Heat shock protein HSP 90-beta OS=Homo sapiens GN=HSP90AB1 PE=1 SV=4	2.5583	9.35292	hit
TUBB4B	P68371	Tubulin beta-4B chain OS=Homo sapiens GN=TUBB4B PE=1 SV=1	2.55656	7.14185	hit
SBDS	A0A087X020|Q9Y3A5	Ribosome maturation protein SBDS OS=Homo sapiens GN=SBDS PE=1 SV=1|Ribosome maturation protein SBDS OS=Homo sapiens GN=SBDS PE=1 SV=4	2.54537	9.83994	hit
RPRD1A	Q96P16|Q96P16-3	Regulation of nuclear pre-mRNA domain-containing protein 1A OS=Homo sapiens GN=RPRD1A PE=1 SV=1|Isoform 2 of Regulation of nuclear pre-mRNA domain-containing protein 1A OS=Homo sapiens GN=RPRD1A	2.54457	8.24482	hit
SH3GL1	Q99961|Q99961-2	Endophilin-A2 OS=Homo sapiens GN=SH3GL1 PE=1 SV=1|Isoform 2 of Endophilin-A2 OS=Homo sapiens GN=SH3GL1	2.54023	8.27788	hit
PSMC5	P62195|P62195-2	26S protease regulatory subunit 8 OS=Homo sapiens GN=PSMC5 PE=1 SV=1|Isoform 2 of 26S protease regulatory subunit 8 OS=Homo sapiens GN=PSMC5	2.54012	8.5919	hit
NARS	O43776	Asparagine--tRNA ligase, cytoplasmic OS=Homo sapiens GN=NARS PE=1 SV=1	2.53918	5.56355	hit
MRTO4	Q9UKD2	mRNA turnover protein 4 homolog OS=Homo sapiens GN=MRTO4 PE=1 SV=2	2.53657	5.02415	hit
EIF4H	Q15056|Q15056-2	Eukaryotic translation initiation factor 4H OS=Homo sapiens GN=EIF4H PE=1 SV=5|Isoform Short of Eukaryotic translation initiation factor 4H OS=Homo sapiens GN=EIF4H	2.53591	7.00749	hit
SNX6	A0A0A0MRI2|Q9UNH7	Sorting nexin 6, isoform CRA_b OS=Homo sapiens GN=SNX6 PE=1 SV=1|Sorting nexin-6 OS=Homo sapiens GN=SNX6 PE=1 SV=1	2.5318	3.16751	hit
WARS	G3V5W1|P23381|P23381-2	Isoform 2 of Tryptophan--tRNA ligase, cytoplasmic OS=Homo sapiens GN=WARS|Tryptophan--tRNA ligase, cytoplasmic (Fragment) OS=Homo sapiens GN=WARS PE=1 SV=1|Tryptophan--tRNA ligase, cytoplasmic OS=Homo sapiens GN=WARS PE=1 SV=2	2.52711	5.94542	hit
PMM2	H3BPH4|H3BV55|O15305	Phosphomannomutase (Fragment) OS=Homo sapiens GN=PMM2 PE=1 SV=1|Phosphomannomutase 2 OS=Homo sapiens GN=PMM2 PE=1 SV=1|Phosphomannomutase OS=Homo sapiens GN=PMM2 PE=1 SV=1	2.51488	8.5191	hit
PYGL	P06737|P06737-2	Glycogen phosphorylase, liver form OS=Homo sapiens GN=PYGL PE=1 SV=4|Isoform 2 of Glycogen phosphorylase, liver form OS=Homo sapiens GN=PYGL	2.51448	8.37943	hit
MAGOH|MAGOHB	P61326|P61326-2|Q96A72	Protein mago nashi homolog OS=Homo sapiens GN=MAGOH PE=1 SV=1|Isoform 2 of Protein mago nashi homolog OS=Homo sapiens GN=MAGOH|Protein mago nashi homolog 2 OS=Homo sapiens GN=MAGOHB PE=1 SV=1	2.51221	8.12708	hit
KPNA2	P52292	Importin subunit alpha-1 OS=Homo sapiens GN=KPNA2 PE=1 SV=1	2.51094	7.2134	hit
CSTB	P04080	Cystatin-B OS=Homo sapiens GN=CSTB PE=1 SV=2	2.50694	8.9441	hit
PRKDC	P78527|P78527-2	DNA-dependent protein kinase catalytic subunit OS=Homo sapiens GN=PRKDC PE=1 SV=3|Isoform 2 of DNA-dependent protein kinase catalytic subunit OS=Homo sapiens GN=PRKDC	2.50615	7.90336	hit
TARS	P26639|P26639-2	Isoform 2 of Threonine--tRNA ligase, cytoplasmic OS=Homo sapiens GN=TARS|Threonine--tRNA ligase, cytoplasmic OS=Homo sapiens GN=TARS PE=1 SV=3	2.50304	8.37618	hit
YWHAZ	P63104	14-3-3 protein zeta/delta OS=Homo sapiens GN=YWHAZ PE=1 SV=1	2.5017	4.5268	hit
USP14	A6NJA2|P54578|P54578-2|P54578-3	Isoform 2 of Ubiquitin carboxyl-terminal hydrolase 14 OS=Homo sapiens GN=USP14|Isoform 3 of Ubiquitin carboxyl-terminal hydrolase 14 OS=Homo sapiens GN=USP14|Ubiquitin carboxyl-terminal hydrolase 14 OS=Homo sapiens GN=USP14 PE=1 SV=2|Ubiquitin carboxyl-terminal hydrolase 14 OS=Homo sapiens GN=USP14 PE=1 SV=3	2.49603	6.64476	hit
CCT3	P49368	T-complex protein 1 subunit gamma OS=Homo sapiens GN=CCT3 PE=1 SV=4	2.48883	9.63582	hit
PGM3	A0A087WT27|D6RC77|D6RCQ8|J3KN95|O95394|O95394-3|O95394-4	Phosphoacetylglucosamine mutase OS=Homo sapiens GN=PGM3 PE=1 SV=1|Phosphoacetylglucosamine mutase (Fragment) OS=Homo sapiens GN=PGM3 PE=1 SV=1|Phosphoacetylglucosamine mutase (Fragment) OS=Homo sapiens GN=PGM3 PE=1 SV=7|Phosphoacetylglucosamine mutase OS=Homo sapiens GN=PGM3 PE=1 SV=1|Phosphoacetylglucosamine mutase OS=Homo sapiens GN=PGM3 PE=1 SV=1|Isoform 2 of Phosphoacetylglucosamine mutase OS…	2.48021	10.2114	hit
SERPINE2	P07093|P07093-2|P07093-3	Glia-derived nexin OS=Homo sapiens GN=SERPINE2 PE=1 SV=1|Isoform 2 of Glia-derived nexin OS=Homo sapiens GN=SERPINE2|Isoform 3 of Glia-derived nexin OS=Homo sapiens GN=SERPINE2	2.47924	6.87933	hit
SERPINB5	P36952	Serpin B5 OS=Homo sapiens GN=SERPINB5 PE=1 SV=2	2.47479	7.67106	hit
ACTR1A	P61163|R4GMT0	Alpha-centractin OS=Homo sapiens GN=ACTR1A PE=1 SV=1|Alpha-centractin OS=Homo sapiens GN=ACTR1A PE=1 SV=1	2.47286	10.3846	hit
COPB1	E9PP73|P53618	Coatomer subunit beta (Fragment) OS=Homo sapiens GN=COPB1 PE=1 SV=7|Coatomer subunit beta OS=Homo sapiens GN=COPB1 PE=1 SV=3	2.47009	9.75811	hit
UBR7	H0YJM2|H0YJY4|Q8N806	Putative E3 ubiquitin-protein ligase UBR7 (Fragment) OS=Homo sapiens GN=UBR7 PE=1 SV=1|Putative E3 ubiquitin-protein ligase UBR7 (Fragment) OS=Homo sapiens GN=UBR7 PE=1 SV=1|Putative E3 ubiquitin-protein ligase UBR7 OS=Homo sapiens GN=UBR7 PE=1 SV=2	2.46991	5.84473	hit
ETF1	B7Z7P8|P62495|P62495-2	Eukaryotic peptide chain release factor subunit 1 OS=Homo sapiens GN=ETF1 PE=1 SV=1|Eukaryotic peptide chain release factor subunit 1 OS=Homo sapiens GN=ETF1 PE=1 SV=3|Isoform 2 of Eukaryotic peptide chain release factor subunit 1 OS=Homo sapiens GN=ETF1	2.46775	8.41472	hit
CTSL	P07711	Cathepsin L1 OS=Homo sapiens GN=CTSL PE=1 SV=2	2.46552	7.25966	hit
RPS7	P62081	40S ribosomal protein S7 OS=Homo sapiens GN=RPS7 PE=1 SV=1	2.465	7.22179	hit
XPO1	O14980	Exportin-1 OS=Homo sapiens GN=XPO1 PE=1 SV=1	2.4589	7.09882	hit
PSMC6	A0A087X2I1|P62333	26S protease regulatory subunit 10B OS=Homo sapiens GN=PSMC6 PE=1 SV=1|26S protease regulatory subunit 10B OS=Homo sapiens GN=PSMC6 PE=1 SV=1	2.45837	8.64203	hit
PAK2	Q13177	Serine/threonine-protein kinase PAK 2 OS=Homo sapiens GN=PAK2 PE=1 SV=3	2.45836	9.25222	hit
RPLP0	F8VZS0|P05388	60S acidic ribosomal protein P0 (Fragment) OS=Homo sapiens GN=RPLP0 PE=1 SV=1|60S acidic ribosomal protein P0 OS=Homo sapiens GN=RPLP0 PE=1 SV=1	2.44666	6.1972	hit
H0YC42|TPD52	H0YC42|P55327|P55327-2|P55327-3|P55327-4|P55327-5|P55327-6|P55327-7	Uncharacterized protein OS=Homo sapiens PE=4 SV=2|Tumor protein D52 OS=Homo sapiens GN=TPD52 PE=1 SV=2|Isoform 2 of Tumor protein D52 OS=Homo sapiens GN=TPD52|Isoform 3 of Tumor protein D52 OS=Homo sapiens GN=TPD52|Isoform 4 of Tumor protein D52 OS=Homo sapiens GN=TPD52|Isoform 5 of Tumor protein D52 OS=Homo sapiens GN=TPD52|Isoform 6 of Tumor protein D52 OS=Homo sapiens GN=TPD52|Isoform 7 of Tum…	2.44369	2.51166	hit
GSPT1	P15170|P15170-2|P15170-3	Eukaryotic peptide chain release factor GTP-binding subunit ERF3A OS=Homo sapiens GN=GSPT1 PE=1 SV=1|Isoform 2 of Eukaryotic peptide chain release factor GTP-binding subunit ERF3A OS=Homo sapiens GN=GSPT1|Isoform 3 of Eukaryotic peptide chain release factor GTP-binding subunit ERF3A OS=Homo sapiens GN=GSPT1	2.43647	8.04413	hit
EIF2S1	P05198	Eukaryotic translation initiation factor 2 subunit 1 OS=Homo sapiens GN=EIF2S1 PE=1 SV=3	2.43551	6.99141	hit
SMC2	O95347|O95347-2	Structural maintenance of chromosomes protein 2 OS=Homo sapiens GN=SMC2 PE=1 SV=2|Isoform 2 of Structural maintenance of chromosomes protein 2 OS=Homo sapiens GN=SMC2	2.42802	10.067	hit
TPM2	P07951-2|P07951-3|Q5TCU3|U3KQK2	Isoform 2 of Tropomyosin beta chain OS=Homo sapiens GN=TPM2|Isoform 3 of Tropomyosin beta chain OS=Homo sapiens GN=TPM2|Tropomyosin beta chain (Fragment) OS=Homo sapiens GN=TPM2 PE=1 SV=1|Tropomyosin beta chain OS=Homo sapiens GN=TPM2 PE=1 SV=1	2.42345	8.05596	hit
VIM	B0YJC4|P08670	Vimentin OS=Homo sapiens GN=VIM PE=1 SV=1|Vimentin OS=Homo sapiens GN=VIM PE=1 SV=4	2.42169	7.36189	hit
DNM1L	G8JLD5|O00429|O00429-2|O00429-3|O00429-4|O00429-5|O00429-6|O00429-8	Dynamin-1-like protein OS=Homo sapiens GN=DNM1L PE=1 SV=1|Dynamin-1-like protein OS=Homo sapiens GN=DNM1L PE=1 SV=2|Isoform 4 of Dynamin-1-like protein OS=Homo sapiens GN=DNM1L|Isoform 2 of Dynamin-1-like protein OS=Homo sapiens GN=DNM1L|Isoform 3 of Dynamin-1-like protein OS=Homo sapiens GN=DNM1L|Isoform 5 of Dynamin-1-like protein OS=Homo sapiens GN=DNM1L|Isoform 6 of Dynamin-1-like protein OS=…	2.41816	7.92736	hit
TCEB2	B8ZZU8|Q15370|Q15370-2	Transcription elongation factor B (SIII), polypeptide 2 (18kDa, elongin B), isoform CRA_b OS=Homo sapiens GN=TCEB2 PE=1 SV=1|Transcription elongation factor B polypeptide 2 OS=Homo sapiens GN=TCEB2 PE=1 SV=1|Isoform 2 of Transcription elongation factor B polypeptide 2 OS=Homo sapiens GN=TCEB2	2.41815	7.25377	hit
CTSB	P07858	Cathepsin B OS=Homo sapiens GN=CTSB PE=1 SV=3	2.41713	5.49563	hit
PSMD5	Q16401|Q16401-2	26S proteasome non-ATPase regulatory subunit 5 OS=Homo sapiens GN=PSMD5 PE=1 SV=3|Isoform 2 of 26S proteasome non-ATPase regulatory subunit 5 OS=Homo sapiens GN=PSMD5	2.41679	10.9179	hit
EEF1B2	P24534	Elongation factor 1-beta OS=Homo sapiens GN=EEF1B2 PE=1 SV=3	2.41521	6.42949	hit
UBE2N	F8VSD4|F8VV71|F8VZ29|P61088	Ubiquitin-conjugating enzyme E2 N OS=Homo sapiens GN=UBE2N PE=1 SV=1	2.41391	6.18469	hit
PKM	P14618|P14618-2	Isoform M1 of Pyruvate kinase PKM OS=Homo sapiens GN=PKM|Pyruvate kinase PKM OS=Homo sapiens GN=PKM PE=1 SV=4	2.41388	8.88435	hit
XRCC5	P13010	X-ray repair cross-complementing protein 5 OS=Homo sapiens GN=XRCC5 PE=1 SV=3	2.41305	5.83905	hit
PPP2R5D	E9PFR3|Q14738|Q14738-2	Serine/threonine-protein phosphatase 2A 56 kDa regulatory subunit delta isoform OS=Homo sapiens GN=PPP2R5D PE=1 SV=1|Serine/threonine-protein phosphatase 2A 56 kDa regulatory subunit delta isoform OS=Homo sapiens GN=PPP2R5D PE=1 SV=1|Isoform Delta-2 of Serine/threonine-protein phosphatase 2A 56 kDa regulatory subunit delta isoform OS=Homo sapiens GN=PPP2R5D	2.40966	8.92706	hit
TUBB	P07437	Tubulin beta chain OS=Homo sapiens GN=TUBB PE=1 SV=2	2.40658	6.89021	hit
LGALS1	P09382	Galectin-1 OS=Homo sapiens GN=LGALS1 PE=1 SV=2	2.40552	8.17416	hit
RCC1	C9JW69|P18754|P18754-2	Regulator of chromosome condensation (Fragment) OS=Homo sapiens GN=RCC1 PE=1 SV=1|Regulator of chromosome condensation OS=Homo sapiens GN=RCC1 PE=1 SV=1|Isoform 2 of Regulator of chromosome condensation OS=Homo sapiens GN=RCC1	2.40404	8.73245	hit
ANXA1	P04083|Q5T3N1	Annexin (Fragment) OS=Homo sapiens GN=ANXA1 PE=1 SV=1|Annexin A1 OS=Homo sapiens GN=ANXA1 PE=1 SV=2	2.40237	5.25112	hit
MCM6	Q14566	DNA replication licensing factor MCM6 OS=Homo sapiens GN=MCM6 PE=1 SV=1	2.40035	6.55436	hit
DDX5	J3KTA4|P17844|P17844-2	Probable ATP-dependent RNA helicase DDX5 OS=Homo sapiens GN=DDX5 PE=1 SV=1|Probable ATP-dependent RNA helicase DDX5 OS=Homo sapiens GN=DDX5 PE=1 SV=1|Isoform 2 of Probable ATP-dependent RNA helicase DDX5 OS=Homo sapiens GN=DDX5	2.39869	10.8285	hit
NCL	P19338	Nucleolin OS=Homo sapiens GN=NCL PE=1 SV=3	2.39124	4.96659	hit
TES	Q9UGI8-2	Isoform 2 of Testin OS=Homo sapiens GN=TES	2.39115	6.99456	hit
ARPC4	F8WCF6|P59998|P59998-3	Actin-related protein 2/3 complex subunit 4 OS=Homo sapiens GN=ARPC4-TTLL3 PE=3 SV=1|Actin-related protein 2/3 complex subunit 4 OS=Homo sapiens GN=ARPC4 PE=1 SV=3|Isoform 3 of Actin-related protein 2/3 complex subunit 4 OS=Homo sapiens GN=ARPC4	2.383	10.5702	hit
CCT6A	P40227|P40227-2	Isoform 2 of T-complex protein 1 subunit zeta OS=Homo sapiens GN=CCT6A|T-complex protein 1 subunit zeta OS=Homo sapiens GN=CCT6A PE=1 SV=3	2.38268	6.34396	hit
GSTO1	P78417|P78417-3|Q5TA02	Glutathione S-transferase omega-1 OS=Homo sapiens GN=GSTO1 PE=1 SV=2|Isoform 3 of Glutathione S-transferase omega-1 OS=Homo sapiens GN=GSTO1|Glutathione S-transferase omega-1 (Fragment) OS=Homo sapiens GN=GSTO1 PE=1 SV=1	2.37585	5.11523	hit
BLMH	J3KSD8|K7ES02|K7ESE8|Q13867	Bleomycin hydrolase (Fragment) OS=Homo sapiens GN=BLMH PE=1 SV=1|Bleomycin hydrolase (Fragment) OS=Homo sapiens GN=BLMH PE=1 SV=7|Bleomycin hydrolase OS=Homo sapiens GN=BLMH PE=1 SV=1	2.37369	8.95945	hit
ACLY	P53396	ATP-citrate synthase OS=Homo sapiens GN=ACLY PE=1 SV=3	2.36881	9.54187	hit
FHL2	A0A0A0MSG2|J3KNW4|Q14192	Four and a half LIM domains protein 2 OS=Homo sapiens GN=FHL2 PE=1 SV=1|Four and a half LIM domains protein 2 OS=Homo sapiens GN=FHL2 PE=1 SV=1|Four and a half LIM domains protein 2 OS=Homo sapiens GN=FHL2 PE=1 SV=3	2.35935	6.06526	hit
TPD52L2	A0A087WYR3|O43399|O43399-5|O43399-7	Tumor protein D54 OS=Homo sapiens GN=TPD52L2 PE=1 SV=1|Tumor protein D54 OS=Homo sapiens GN=TPD52L2 PE=1 SV=2|Isoform 5 of Tumor protein D54 OS=Homo sapiens GN=TPD52L2|Isoform 7 of Tumor protein D54 OS=Homo sapiens GN=TPD52L2	2.35871	10.5674	hit
TMSB4X	P62328	Thymosin beta-4 OS=Homo sapiens GN=TMSB4X PE=1 SV=2	2.35749	2.50316	hit
METAP2	F8VQZ7|F8VRR3|P50579|P50579-2	Methionine aminopeptidase 2 OS=Homo sapiens GN=METAP2 PE=1 SV=1|Methionine aminopeptidase 2 OS=Homo sapiens GN=METAP2 PE=1 SV=1|Methionine aminopeptidase 2 OS=Homo sapiens GN=METAP2 PE=1 SV=1|Isoform 2 of Methionine aminopeptidase 2 OS=Homo sapiens GN=METAP2	2.35654	5.50121	hit
VTA1	A0A087WY55|Q9NP79	Chromosome 6 open reading frame 55, isoform CRA_b OS=Homo sapiens GN=VTA1 PE=1 SV=1|Vacuolar protein sorting-associated protein VTA1 homolog OS=Homo sapiens GN=VTA1 PE=1 SV=1	2.35391	9.05501	hit
SYNCRIP	O60506|O60506-2|O60506-3|O60506-4	Heterogeneous nuclear ribonucleoprotein Q OS=Homo sapiens GN=SYNCRIP PE=1 SV=2|Isoform 2 of Heterogeneous nuclear ribonucleoprotein Q OS=Homo sapiens GN=SYNCRIP|Isoform 3 of Heterogeneous nuclear ribonucleoprotein Q OS=Homo sapiens GN=SYNCRIP|Isoform 4 of Heterogeneous nuclear ribonucleoprotein Q OS=Homo sapiens GN=SYNCRIP	2.35132	5.88689	hit
UGP2	A0A087WYS1|C9JWG0|E7EUC7|Q16851|Q16851-2	Isoform 2 of UTP--glucose-1-phosphate uridylyltransferase OS=Homo sapiens GN=UGP2|UTP--glucose-1-phosphate uridylyltransferase (Fragment) OS=Homo sapiens GN=UGP2 PE=1 SV=1|UTP--glucose-1-phosphate uridylyltransferase OS=Homo sapiens GN=UGP2 PE=1 SV=1|UTP--glucose-1-phosphate uridylyltransferase OS=Homo sapiens GN=UGP2 PE=1 SV=5	2.34928	10.1049	hit
PYGB	P11216	Glycogen phosphorylase, brain form OS=Homo sapiens GN=PYGB PE=1 SV=5	2.34903	5.79811	hit
SARNP|H0YHG0	F8VZQ9|H0YHG0|P82979	SAP domain-containing ribonucleoprotein OS=Homo sapiens GN=SARNP PE=1 SV=1|Uncharacterized protein (Fragment) OS=Homo sapiens PE=1 SV=1|SAP domain-containing ribonucleoprotein OS=Homo sapiens GN=SARNP PE=1 SV=3	2.34873	8.2333	hit
FKBP4	Q02790	Peptidyl-prolyl cis-trans isomerase FKBP4 OS=Homo sapiens GN=FKBP4 PE=1 SV=3	2.33916	9.30146	hit
NRDC	A0A087WYK8|B1AKJ5|G3V1R5|O43847|O43847-2	Nardilysin OS=Homo sapiens GN=NRDC PE=1 SV=1|Nardilysin OS=Homo sapiens GN=NRDC PE=1 SV=1|Nardilysin OS=Homo sapiens GN=NRDC PE=1 SV=1|Nardilysin OS=Homo sapiens GN=NRDC PE=1 SV=2|Isoform 2 of Nardilysin OS=Homo sapiens GN=NRDC	2.33525	7.03924	hit
ENO1	P06733|P06733-2	Alpha-enolase OS=Homo sapiens GN=ENO1 PE=1 SV=2|Isoform MBP-1 of Alpha-enolase OS=Homo sapiens GN=ENO1	2.3298	8.77185	hit
C14ORF166	Q9Y224	UPF0568 protein C14orf166 OS=Homo sapiens GN=C14orf166 PE=1 SV=1	2.32793	8.0039	hit
MCM5	B1AHB1|P33992	DNA helicase OS=Homo sapiens GN=MCM5 PE=1 SV=1|DNA replication licensing factor MCM5 OS=Homo sapiens GN=MCM5 PE=1 SV=5	2.3279	8.62959	hit
TMOD3	H0YKU1|H0YNJ8|Q9NYL9	Tropomodulin-3 (Fragment) OS=Homo sapiens GN=TMOD3 PE=1 SV=1|Tropomodulin-3 OS=Homo sapiens GN=TMOD3 PE=1 SV=1|Tropomodulin-3 OS=Homo sapiens GN=TMOD3 PE=1 SV=1	2.32285	9.21493	hit
CLIC1	O00299	Chloride intracellular channel protein 1 OS=Homo sapiens GN=CLIC1 PE=1 SV=4	2.32245	5.3268	hit
UBA1	P22314|P22314-2	Ubiquitin-like modifier-activating enzyme 1 OS=Homo sapiens GN=UBA1 PE=1 SV=3|Isoform 2 of Ubiquitin-like modifier-activating enzyme 1 OS=Homo sapiens GN=UBA1	2.32054	10.6214	hit
HNRNPAB	Q99729-3	Isoform 3 of Heterogeneous nuclear ribonucleoprotein A/B OS=Homo sapiens GN=HNRNPAB	2.32024	8.16572	hit
CBR1	P16152	Carbonyl reductase [NADPH] 1 OS=Homo sapiens GN=CBR1 PE=1 SV=3	2.31519	6.36414	hit
CD2AP	Q9Y5K6	CD2-associated protein OS=Homo sapiens GN=CD2AP PE=1 SV=1	2.31252	6.26325	hit
CFL2	Q9Y281|Q9Y281-3	Cofilin-2 OS=Homo sapiens GN=CFL2 PE=1 SV=1|Isoform 3 of Cofilin-2 OS=Homo sapiens GN=CFL2	2.30766	5.47466	hit
RBBP4	Q09028|Q09028-2|Q09028-3	Histone-binding protein RBBP4 OS=Homo sapiens GN=RBBP4 PE=1 SV=3|Isoform 2 of Histone-binding protein RBBP4 OS=Homo sapiens GN=RBBP4|Isoform 3 of Histone-binding protein RBBP4 OS=Homo sapiens GN=RBBP4	2.30679	6.58413	hit
RAB7A	P51149	Ras-related protein Rab-7a OS=Homo sapiens GN=RAB7A PE=1 SV=1	2.30514	9.03543	hit
PNP	P00491	Purine nucleoside phosphorylase OS=Homo sapiens GN=PNP PE=1 SV=2	2.30471	7.94588	hit
G6PD	P11413|P11413-2|P11413-3	Glucose-6-phosphate 1-dehydrogenase OS=Homo sapiens GN=G6PD PE=1 SV=4|Isoform Long of Glucose-6-phosphate 1-dehydrogenase OS=Homo sapiens GN=G6PD|Isoform 3 of Glucose-6-phosphate 1-dehydrogenase OS=Homo sapiens GN=G6PD	2.30301	9.24245	hit
MCM3	P25205|P25205-2	DNA replication licensing factor MCM3 OS=Homo sapiens GN=MCM3 PE=1 SV=3|Isoform 2 of DNA replication licensing factor MCM3 OS=Homo sapiens GN=MCM3	2.30202	6.37863	hit
RPA1	P27694	Replication protein A 70 kDa DNA-binding subunit OS=Homo sapiens GN=RPA1 PE=1 SV=2	2.30139	9.11025	hit
VPS35	Q96QK1	Vacuolar protein sorting-associated protein 35 OS=Homo sapiens GN=VPS35 PE=1 SV=2	2.30016	6.88226	hit
NPEPPS	E9PLK3|P55786	Puromycin-sensitive aminopeptidase OS=Homo sapiens GN=NPEPPS PE=1 SV=1|Puromycin-sensitive aminopeptidase OS=Homo sapiens GN=NPEPPS PE=1 SV=2	2.29514	8.49418	hit
PPP2R1A	B3KQV6|P30153	Serine/threonine-protein phosphatase 2A 65 kDa regulatory subunit A alpha isoform OS=Homo sapiens GN=PPP2R1A PE=1 SV=1|Serine/threonine-protein phosphatase 2A 65 kDa regulatory subunit A alpha isoform OS=Homo sapiens GN=PPP2R1A PE=1 SV=4	2.29444	5.97349	hit
GLRX3	O76003	Glutaredoxin-3 OS=Homo sapiens GN=GLRX3 PE=1 SV=2	2.28379	10.3863	hit
HMGB1	P09429|Q5T7C4	High mobility group protein B1 OS=Homo sapiens GN=HMGB1 PE=1 SV=1|High mobility group protein B1 OS=Homo sapiens GN=HMGB1 PE=1 SV=3	2.2821	5.37896	hit
RANGAP1	P46060	Ran GTPase-activating protein 1 OS=Homo sapiens GN=RANGAP1 PE=1 SV=1	2.27816	6.76969	hit
IQGAP1	P46940	Ras GTPase-activating-like protein IQGAP1 OS=Homo sapiens GN=IQGAP1 PE=1 SV=1	2.27744	10.2752	hit
TRIM25	Q14258	E3 ubiquitin/ISG15 ligase TRIM25 OS=Homo sapiens GN=TRIM25 PE=1 SV=2	2.26696	6.37301	hit
RAN	B5MDF5|P62826	GTP-binding nuclear protein Ran OS=Homo sapiens GN=RAN PE=1 SV=1|GTP-binding nuclear protein Ran OS=Homo sapiens GN=RAN PE=1 SV=3	2.26648	8.99393	hit
MAPRE1	Q15691	Microtubule-associated protein RP/EB family member 1 OS=Homo sapiens GN=MAPRE1 PE=1 SV=3	2.26539	4.0429	hit
SET	Q01105|Q01105-2	Isoform 2 of Protein SET OS=Homo sapiens GN=SET|Protein SET OS=Homo sapiens GN=SET PE=1 SV=3	2.2645	5.69599	hit
THUMPD1	Q9NXG2	THUMP domain-containing protein 1 OS=Homo sapiens GN=THUMPD1 PE=1 SV=2	2.26429	5.65134	hit
SMC4	E9PD53|Q9NTJ3	Structural maintenance of chromosomes protein OS=Homo sapiens GN=SMC4 PE=1 SV=1|Structural maintenance of chromosomes protein 4 OS=Homo sapiens GN=SMC4 PE=1 SV=2	2.26063	7.08308	hit
SFN	P31947|P31947-2	14-3-3 protein sigma OS=Homo sapiens GN=SFN PE=1 SV=1|Isoform 2 of 14-3-3 protein sigma OS=Homo sapiens GN=SFN	2.25073	4.16369	hit
SUPT16H	Q9Y5B9	FACT complex subunit SPT16 OS=Homo sapiens GN=SUPT16H PE=1 SV=1	2.24653	7.95079	hit
EIF2S3	P41091	Eukaryotic translation initiation factor 2 subunit 3 OS=Homo sapiens GN=EIF2S3 PE=1 SV=3	2.24455	6.29047	hit
IPO5	H0Y8C6|O00410|O00410-2|O00410-3	Importin-5 (Fragment) OS=Homo sapiens GN=IPO5 PE=1 SV=1|Importin-5 OS=Homo sapiens GN=IPO5 PE=1 SV=4|Isoform 2 of Importin-5 OS=Homo sapiens GN=IPO5|Isoform 3 of Importin-5 OS=Homo sapiens GN=IPO5	2.24449	7.96411	hit
CAB39	A0A087X0K1|Q9Y376	Calcium-binding protein 39 OS=Homo sapiens GN=CAB39 PE=1 SV=1|Calcium-binding protein 39 OS=Homo sapiens GN=CAB39 PE=1 SV=1	2.24336	7.59432	hit
PUF60	A0A0J9YVP6|A0A0J9YVR6|A0A0J9YWM1|A0A0J9YXJ8|A0A0J9YXX5|A0A0J9YYL3|E9PQ56|H0YEM1|Q9UHX1|Q9UHX1-2|Q9UHX1-3|Q9UHX1-4|Q9UHX1-5|Q9UHX1-6	Isoform 2 of Poly(U)-binding-splicing factor PUF60 OS=Homo sapiens GN=PUF60|Isoform 3 of Poly(U)-binding-splicing factor PUF60 OS=Homo sapiens GN=PUF60|Isoform 4 of Poly(U)-binding-splicing factor PUF60 OS=Homo sapiens GN=PUF60|Isoform 5 of Poly(U)-binding-splicing factor PUF60 OS=Homo sapiens GN=PUF60|Isoform 6 of Poly(U)-binding-splicing factor PUF60 OS=Homo sapiens GN=PUF60|Poly(U)-binding-spl…	2.24095	5.80206	hit
DYNC1LI2	O43237|O43237-2	Cytoplasmic dynein 1 light intermediate chain 2 OS=Homo sapiens GN=DYNC1LI2 PE=1 SV=1|Isoform 2 of Cytoplasmic dynein 1 light intermediate chain 2 OS=Homo sapiens GN=DYNC1LI2	2.23983	7.11556	hit
COPS2	B4DIH5|P61201|P61201-2	COP9 signalosome complex subunit 2 OS=Homo sapiens GN=COPS2 PE=1 SV=1|Isoform 2 of COP9 signalosome complex subunit 2 OS=Homo sapiens GN=COPS2	2.23325	8.15038	hit
PDCD6IP	Q8WUM4	Programmed cell death 6-interacting protein OS=Homo sapiens GN=PDCD6IP PE=1 SV=1	2.23142	7.86816	hit
GMPS	P49915|P49915-2	GMP synthase [glutamine-hydrolyzing] OS=Homo sapiens GN=GMPS PE=1 SV=1|Isoform 2 of GMP synthase [glutamine-hydrolyzing] OS=Homo sapiens GN=GMPS	2.23139	9.29027	hit
PLS3	P13797	Plastin-3 OS=Homo sapiens GN=PLS3 PE=1 SV=4	2.23109	8.93456	hit
ACOT7	O00154|O00154-4|O00154-6|O00154-7	Cytosolic acyl coenzyme A thioester hydrolase OS=Homo sapiens GN=ACOT7 PE=1 SV=3|Isoform 4 of Cytosolic acyl coenzyme A thioester hydrolase OS=Homo sapiens GN=ACOT7|Isoform 6 of Cytosolic acyl coenzyme A thioester hydrolase OS=Homo sapiens GN=ACOT7|Isoform 7 of Cytosolic acyl coenzyme A thioester hydrolase OS=Homo sapiens GN=ACOT7	2.22555	8.66629	hit
DYNC1H1	H0YJ21|Q14204	Cytoplasmic dynein 1 heavy chain 1 (Fragment) OS=Homo sapiens GN=DYNC1H1 PE=1 SV=1|Cytoplasmic dynein 1 heavy chain 1 OS=Homo sapiens GN=DYNC1H1 PE=1 SV=5	2.22127	9.63831	hit
ENO3	P13929|P13929-2	Beta-enolase OS=Homo sapiens GN=ENO3 PE=1 SV=5|Isoform 2 of Beta-enolase OS=Homo sapiens GN=ENO3	2.21965	9.72627	hit
HNRNPA1	F8W6I7|P09651|P09651-2	Heterogeneous nuclear ribonucleoprotein A1 OS=Homo sapiens GN=HNRNPA1 PE=1 SV=2|Heterogeneous nuclear ribonucleoprotein A1 OS=Homo sapiens GN=HNRNPA1 PE=1 SV=5|Isoform A1-A of Heterogeneous nuclear ribonucleoprotein A1 OS=Homo sapiens GN=HNRNPA1	2.21493	8.02649	hit
STIP1	P31948	Stress-induced-phosphoprotein 1 OS=Homo sapiens GN=STIP1 PE=1 SV=1	2.20895	6.66163	hit
RNPEP	A6NKB8|Q9H4A4	Aminopeptidase B OS=Homo sapiens GN=RNPEP PE=1 SV=1|Aminopeptidase B OS=Homo sapiens GN=RNPEP PE=1 SV=2	2.20799	9.47117	hit
HNRNPD	H0Y8G5|H0YA96|Q14103|Q14103-3|Q14103-4	Heterogeneous nuclear ribonucleoprotein D0 (Fragment) OS=Homo sapiens GN=HNRNPD PE=1 SV=1|Heterogeneous nuclear ribonucleoprotein D0 (Fragment) OS=Homo sapiens GN=HNRNPD PE=1 SV=7|Heterogeneous nuclear ribonucleoprotein D0 OS=Homo sapiens GN=HNRNPD PE=1 SV=1|Isoform 3 of Heterogeneous nuclear ribonucleoprotein D0 OS=Homo sapiens GN=HNRNPD|Isoform 4 of Heterogeneous nuclear ribonucleoprotein D0 OS…	2.20236	9.13296	hit
UGDH	O60701|O60701-3	UDP-glucose 6-dehydrogenase OS=Homo sapiens GN=UGDH PE=1 SV=1|Isoform 3 of UDP-glucose 6-dehydrogenase OS=Homo sapiens GN=UGDH	2.20219	7.77154	hit
PCMT1	A0A0A0MRJ6|F6S8N6|H7BY58|P22061|P22061-2	Protein-L-isoaspartate O-methyltransferase OS=Homo sapiens GN=PCMT1 PE=1 SV=1|Protein-L-isoaspartate(D-aspartate) O-methyltransferase OS=Homo sapiens GN=PCMT1 PE=1 SV=1|Protein-L-isoaspartate O-methyltransferase OS=Homo sapiens GN=PCMT1 PE=1 SV=1|Protein-L-isoaspartate(D-aspartate) O-methyltransferase OS=Homo sapiens GN=PCMT1 PE=1 SV=4|Isoform 2 of Protein-L-isoaspartate(D-aspartate) O-methyltran…	2.19839	6.80823	hit
XRCC6	P12956	X-ray repair cross-complementing protein 6 OS=Homo sapiens GN=XRCC6 PE=1 SV=2	2.19811	8.8155	hit
PSMC2	P35998|P35998-2	26S protease regulatory subunit 7 OS=Homo sapiens GN=PSMC2 PE=1 SV=3|Isoform 2 of 26S protease regulatory subunit 7 OS=Homo sapiens GN=PSMC2	2.19659	5.40716	hit
SF3B2	A0A087WZZ5|E9PPJ0|Q13435	Splicing factor 3B subunit 2 OS=Homo sapiens GN=SF3B2 PE=1 SV=1|Splicing factor 3B subunit 2 OS=Homo sapiens GN=SF3B2 PE=1 SV=2	2.19282	7.91562	hit
SFPQ	P23246	Splicing factor, proline- and glutamine-rich OS=Homo sapiens GN=SFPQ PE=1 SV=2	2.19169	6.39759	hit
DCPS	Q96C86	m7GpppX diphosphatase OS=Homo sapiens GN=DCPS PE=1 SV=2	2.1865	8.44462	hit
ACTR3	P61158	Actin-related protein 3 OS=Homo sapiens GN=ACTR3 PE=1 SV=3	2.1819	8.45883	hit
TTC1	Q99614	Tetratricopeptide repeat protein 1 OS=Homo sapiens GN=TTC1 PE=1 SV=1	2.17858	8.26856	hit
MCM4	P33991	DNA replication licensing factor MCM4 OS=Homo sapiens GN=MCM4 PE=1 SV=5	2.1741	9.64093	hit
ARHGAP17	C9IZD3|Q68EM7|Q68EM7-2|Q68EM7-4|Q68EM7-5|Q68EM7-6	Isoform 2 of Rho GTPase-activating protein 17 OS=Homo sapiens GN=ARHGAP17|Isoform 4 of Rho GTPase-activating protein 17 OS=Homo sapiens GN=ARHGAP17|Isoform 5 of Rho GTPase-activating protein 17 OS=Homo sapiens GN=ARHGAP17|Isoform 6 of Rho GTPase-activating protein 17 OS=Homo sapiens GN=ARHGAP17|Rho GTPase-activating protein 17 (Fragment) OS=Homo sapiens GN=ARHGAP17 PE=1 SV=3|Rho GTPase-activating…	2.17377	4.20538	hit
CSE1L	P55060|P55060-3	Exportin-2 OS=Homo sapiens GN=CSE1L PE=1 SV=3|Isoform 3 of Exportin-2 OS=Homo sapiens GN=CSE1L	2.17219	6.24716	hit
PGD	P52209|P52209-2	6-phosphogluconate dehydrogenase, decarboxylating OS=Homo sapiens GN=PGD PE=1 SV=3|Isoform 2 of 6-phosphogluconate dehydrogenase, decarboxylating OS=Homo sapiens GN=PGD	2.17119	6.03051	hit
CLIC4	Q9Y696	Chloride intracellular channel protein 4 OS=Homo sapiens GN=CLIC4 PE=1 SV=4	2.16938	5.8655	hit
EEF1G	P26641|P26641-2	Elongation factor 1-gamma OS=Homo sapiens GN=EEF1G PE=1 SV=3|Isoform 2 of Elongation factor 1-gamma OS=Homo sapiens GN=EEF1G	2.16923	8.49936	hit
ARPC2	O15144	Actin-related protein 2/3 complex subunit 2 OS=Homo sapiens GN=ARPC2 PE=1 SV=1	2.16903	7.64643	hit
PROSC	E5RG77|O94903	Proline synthase co-transcribed bacterial homolog protein (Fragment) OS=Homo sapiens GN=PROSC PE=1 SV=1|Proline synthase co-transcribed bacterial homolog protein OS=Homo sapiens GN=PROSC PE=1 SV=1	2.16536	6.11448	hit
RPRD1B	Q9NQG5	Regulation of nuclear pre-mRNA domain-containing protein 1B OS=Homo sapiens GN=RPRD1B PE=1 SV=1	2.16451	7.49271	hit
HNRNPDL	A0A087WUK2|O14979|O14979-2|O14979-3	Heterogeneous nuclear ribonucleoprotein D-like OS=Homo sapiens GN=HNRNPDL PE=1 SV=1|Heterogeneous nuclear ribonucleoprotein D-like OS=Homo sapiens GN=HNRNPDL PE=1 SV=3|Isoform 2 of Heterogeneous nuclear ribonucleoprotein D-like OS=Homo sapiens GN=HNRNPDL|Isoform 3 of Heterogeneous nuclear ribonucleoprotein D-like OS=Homo sapiens GN=HNRNPDL	2.16383	4.26131	hit
GARS	P41250	Glycine--tRNA ligase OS=Homo sapiens GN=GARS PE=1 SV=3	2.16359	8.05996	hit
YWHAB	P31946|P31946-2	14-3-3 protein beta/alpha OS=Homo sapiens GN=YWHAB PE=1 SV=3|Isoform Short of 14-3-3 protein beta/alpha OS=Homo sapiens GN=YWHAB	2.16341	3.20371	hit
HDLBP	A0A024R4E5|H0Y394|Q00341|Q00341-2	High density lipoprotein binding protein (Vigilin), isoform CRA_a OS=Homo sapiens GN=HDLBP PE=1 SV=1|Vigilin (Fragment) OS=Homo sapiens GN=HDLBP PE=1 SV=1|Vigilin OS=Homo sapiens GN=HDLBP PE=1 SV=2|Isoform 2 of Vigilin OS=Homo sapiens GN=HDLBP	2.16147	6.28784	hit
CUL1	A0A0C4DGX4|Q13616	Cullin-1 OS=Homo sapiens GN=CUL1 PE=1 SV=1|Cullin-1 OS=Homo sapiens GN=CUL1 PE=1 SV=2	2.15871	7.44326	hit
CAD	F8VPD4|P27708	CAD protein OS=Homo sapiens GN=CAD PE=1 SV=1|CAD protein OS=Homo sapiens GN=CAD PE=1 SV=3	2.15855	8.77529	hit
EEF2	P13639	Elongation factor 2 OS=Homo sapiens GN=EEF2 PE=1 SV=4	2.1522	8.57554	hit
COPS4	D6RFN0|Q9BT78	COP9 signalosome complex subunit 4 OS=Homo sapiens GN=COPS4 PE=1 SV=1|COP9 signalosome complex subunit 4 OS=Homo sapiens GN=COPS4 PE=1 SV=1	2.15102	7.47251	hit
CNDP2	Q96KP4	Cytosolic non-specific dipeptidase OS=Homo sapiens GN=CNDP2 PE=1 SV=2	2.14828	9.24279	hit
TXN	P10599|P10599-2	Thioredoxin OS=Homo sapiens GN=TXN PE=1 SV=3|Isoform 2 of Thioredoxin OS=Homo sapiens GN=TXN	2.14821	5.37883	hit
ACACA	Q13085|Q13085-2|Q13085-3|Q13085-4	Acetyl-CoA carboxylase 1 OS=Homo sapiens GN=ACACA PE=1 SV=2|Isoform 2 of Acetyl-CoA carboxylase 1 OS=Homo sapiens GN=ACACA|Isoform 3 of Acetyl-CoA carboxylase 1 OS=Homo sapiens GN=ACACA|Isoform 4 of Acetyl-CoA carboxylase 1 OS=Homo sapiens GN=ACACA	2.1458	7.45205	hit
PSMA5	P28066	Proteasome subunit alpha type-5 OS=Homo sapiens GN=PSMA5 PE=1 SV=3	2.14445	7.82703	hit
SERPINB1	P30740	Leukocyte elastase inhibitor OS=Homo sapiens GN=SERPINB1 PE=1 SV=1	2.14226	5.85013	hit
HINT1	P49773	Histidine triad nucleotide-binding protein 1 OS=Homo sapiens GN=HINT1 PE=1 SV=2	2.14082	7.55963	hit
GAPDH	P04406	Glyceraldehyde-3-phosphate dehydrogenase OS=Homo sapiens GN=GAPDH PE=1 SV=3	2.13977	7.16354	hit
PGK1	P00558|P00558-2	Isoform 2 of Phosphoglycerate kinase 1 OS=Homo sapiens GN=PGK1|Phosphoglycerate kinase 1 OS=Homo sapiens GN=PGK1 PE=1 SV=3	2.13955	8.63989	hit
DSTN	F6RFD5|P60981|P60981-2	Destrin OS=Homo sapiens GN=DSTN PE=1 SV=1|Destrin OS=Homo sapiens GN=DSTN PE=1 SV=3|Isoform 2 of Destrin OS=Homo sapiens GN=DSTN	2.13895	3.45951	hit
EIF3B	P55884|P55884-2	Eukaryotic translation initiation factor 3 subunit B OS=Homo sapiens GN=EIF3B PE=1 SV=3|Isoform 2 of Eukaryotic translation initiation factor 3 subunit B OS=Homo sapiens GN=EIF3B	2.13755	8.43112	hit
TPM1	H0YL52|P09493|P09493-10|P09493-3|P09493-4|P09493-6|P09493-7|P09493-8|P09493-9|Q6ZN40	Isoform 10 of Tropomyosin alpha-1 chain OS=Homo sapiens GN=TPM1|Isoform 3 of Tropomyosin alpha-1 chain OS=Homo sapiens GN=TPM1|Isoform 4 of Tropomyosin alpha-1 chain OS=Homo sapiens GN=TPM1|Isoform 6 of Tropomyosin alpha-1 chain OS=Homo sapiens GN=TPM1|Isoform 7 of Tropomyosin alpha-1 chain OS=Homo sapiens GN=TPM1|Isoform 8 of Tropomyosin alpha-1 chain OS=Homo sapiens GN=TPM1|Isoform 9 of Tropomy…	2.13719	9.41683	hit
CRK	P46108|P46108-2	Adapter molecule crk OS=Homo sapiens GN=CRK PE=1 SV=2|Isoform Crk-I of Adapter molecule crk OS=Homo sapiens GN=CRK	2.13412	8.25267	hit
ENOPH1	A0A087WTH0|Q9UHY7	Enolase-phosphatase E1 OS=Homo sapiens GN=ENOPH1 PE=1 SV=1|Enolase-phosphatase E1 OS=Homo sapiens GN=ENOPH1 PE=1 SV=2	2.13326	8.12511	hit
PSMD13	Q9UNM6|Q9UNM6-2	26S proteasome non-ATPase regulatory subunit 13 OS=Homo sapiens GN=PSMD13 PE=1 SV=2|Isoform 2 of 26S proteasome non-ATPase regulatory subunit 13 OS=Homo sapiens GN=PSMD13	2.13309	7.14009	hit
HNRNPA2B1	P22626	Heterogeneous nuclear ribonucleoproteins A2/B1 OS=Homo sapiens GN=HNRNPA2B1 PE=1 SV=2	2.13034	6.15032	hit
PSMD3	O43242	26S proteasome non-ATPase regulatory subunit 3 OS=Homo sapiens GN=PSMD3 PE=1 SV=2	2.12986	8.64717	hit
ARPC5	O15511|O15511-2	Actin-related protein 2/3 complex subunit 5 OS=Homo sapiens GN=ARPC5 PE=1 SV=3|Isoform 2 of Actin-related protein 2/3 complex subunit 5 OS=Homo sapiens GN=ARPC5	2.12591	6.06862	hit
GBE1	Q04446	1,4-alpha-glucan-branching enzyme OS=Homo sapiens GN=GBE1 PE=1 SV=3	2.1244	6.97095	hit
CBX3	Q13185	Chromobox protein homolog 3 OS=Homo sapiens GN=CBX3 PE=1 SV=4	2.1235	5.77628	hit
MAPK1	P28482	Mitogen-activated protein kinase 1 OS=Homo sapiens GN=MAPK1 PE=1 SV=3	2.12293	4.69106	hit
DDX17	H3BLZ8|Q92841|Q92841-1|Q92841-2|Q92841-3	Probable ATP-dependent RNA helicase DDX17 OS=Homo sapiens GN=DDX17 PE=1 SV=1|Probable ATP-dependent RNA helicase DDX17 OS=Homo sapiens GN=DDX17 PE=1 SV=2|Isoform 2 of Probable ATP-dependent RNA helicase DDX17 OS=Homo sapiens GN=DDX17|Isoform 3 of Probable ATP-dependent RNA helicase DDX17 OS=Homo sapiens GN=DDX17|Isoform 4 of Probable ATP-dependent RNA helicase DDX17 OS=Homo sapiens GN=DDX17	2.11925	7.55371	hit
MOB1B|MOB1A	Q7L9L4|Q7L9L4-2|Q9H8S9	MOB kinase activator 1B OS=Homo sapiens GN=MOB1B PE=1 SV=3|Isoform 2 of MOB kinase activator 1B OS=Homo sapiens GN=MOB1B|MOB kinase activator 1A OS=Homo sapiens GN=MOB1A PE=1 SV=4	2.11644	6.06758	hit
SMC3	Q9UQE7	Structural maintenance of chromosomes protein 3 OS=Homo sapiens GN=SMC3 PE=1 SV=2	2.10937	9.96728	hit
RECQL	P46063	ATP-dependent DNA helicase Q1 OS=Homo sapiens GN=RECQL PE=1 SV=3	2.10931	8.7996	hit
NACA	E9PAV3|E9PAV3-2|F8VZJ2|H0YHX9|Q13765	Nascent polypeptide-associated complex subunit alpha, muscle-specific form OS=Homo sapiens GN=NACA PE=1 SV=1|Isoform 2 of Nascent polypeptide-associated complex subunit alpha, muscle-specific form OS=Homo sapiens GN=NACA|Nascent polypeptide-associated complex subunit alpha OS=Homo sapiens GN=NACA PE=1 SV=1|Nascent polypeptide-associated complex subunit alpha (Fragment) OS=Homo sapiens GN=NACA PE=…	2.1061	7.42181	hit
DDX39B	A0A0G2JJZ9|A0A140T9X3|Q13838|Q13838-2|Q5STU3	Isoform 2 of Spliceosome RNA helicase DDX39B OS=Homo sapiens GN=DDX39B|Spliceosome RNA helicase DDX39B (Fragment) OS=Homo sapiens GN=DDX39B PE=1 SV=1|Spliceosome RNA helicase DDX39B OS=Homo sapiens GN=DDX39B PE=1 SV=1|Spliceosome RNA helicase DDX39B OS=Homo sapiens GN=DDX39B PE=1 SV=2	2.105	7.2677	hit
ATXN10	Q9UBB4|Q9UBB4-2	Ataxin-10 OS=Homo sapiens GN=ATXN10 PE=1 SV=1|Isoform 2 of Ataxin-10 OS=Homo sapiens GN=ATXN10	2.10055	4.76553	hit
S100A13	Q99584	Protein S100-A13 OS=Homo sapiens GN=S100A13 PE=1 SV=1	2.09654	7.67837	hit
RPSA	A0A0C4DG17|C9J9K3|F8WD59|P08865	40S ribosomal protein SA (Fragment) OS=Homo sapiens GN=RPSA PE=1 SV=2|40S ribosomal protein SA (Fragment) OS=Homo sapiens GN=RPSA PE=1 SV=7|40S ribosomal protein SA OS=Homo sapiens GN=RPSA PE=1 SV=1|40S ribosomal protein SA OS=Homo sapiens GN=RPSA PE=1 SV=4	2.09577	3.68657	hit
CAND1	Q86VP6	Cullin-associated NEDD8-dissociated protein 1 OS=Homo sapiens GN=CAND1 PE=1 SV=2	2.09546	10.2516	hit
PDCD5	O14737	Programmed cell death protein 5 OS=Homo sapiens GN=PDCD5 PE=1 SV=3	2.08856	7.1059	hit
TRIM28	Q13263|Q13263-2	Isoform 2 of Transcription intermediary factor 1-beta OS=Homo sapiens GN=TRIM28|Transcription intermediary factor 1-beta OS=Homo sapiens GN=TRIM28 PE=1 SV=5	2.08758	9.37572	hit
ACTN4	O43707	Alpha-actinin-4 OS=Homo sapiens GN=ACTN4 PE=1 SV=2	2.08467	7.58411	hit
AARS	P49588|P49588-2	Alanine--tRNA ligase, cytoplasmic OS=Homo sapiens GN=AARS PE=1 SV=2|Isoform 2 of Alanine--tRNA ligase, cytoplasmic OS=Homo sapiens GN=AARS	2.08206	5.44818	hit
DDX6	P26196	Probable ATP-dependent RNA helicase DDX6 OS=Homo sapiens GN=DDX6 PE=1 SV=2	2.07655	7.0178	hit
MAP2K1	Q02750|Q02750-2	Dual specificity mitogen-activated protein kinase kinase 1 OS=Homo sapiens GN=MAP2K1 PE=1 SV=2|Isoform 2 of Dual specificity mitogen-activated protein kinase kinase 1 OS=Homo sapiens GN=MAP2K1	2.0742	8.11101	hit
NAA25	Q14CX7|Q14CX7-2	Isoform 2 of N-alpha-acetyltransferase 25, NatB auxiliary subunit OS=Homo sapiens GN=NAA25|N-alpha-acetyltransferase 25, NatB auxiliary subunit OS=Homo sapiens GN=NAA25 PE=1 SV=1	2.07414	8.34854	hit
PFDN6	O15212	Prefoldin subunit 6 OS=Homo sapiens GN=PFDN6 PE=1 SV=1	2.07169	4.61061	hit
SRP14	H0YLA2|P37108	Signal recognition particle 14 kDa protein OS=Homo sapiens GN=SRP14 PE=1 SV=1|Signal recognition particle 14 kDa protein OS=Homo sapiens GN=SRP14 PE=1 SV=2	2.07126	4.00201	hit
CFL1	E9PP50|P23528	Cofilin-1 (Fragment) OS=Homo sapiens GN=CFL1 PE=1 SV=7|Cofilin-1 OS=Homo sapiens GN=CFL1 PE=1 SV=3	2.07118	5.94446	hit
PREP	P48147	Prolyl endopeptidase OS=Homo sapiens GN=PREP PE=1 SV=2	2.06963	7.0229	hit
DPP3	G3V180|G3V1D3|Q9NY33|Q9NY33-4	Dipeptidyl peptidase 3 OS=Homo sapiens GN=DPP3 PE=1 SV=1|Dipeptidyl peptidase 3 OS=Homo sapiens GN=DPP3 PE=1 SV=1|Dipeptidyl peptidase 3 OS=Homo sapiens GN=DPP3 PE=1 SV=2|Isoform 4 of Dipeptidyl peptidase 3 OS=Homo sapiens GN=DPP3	2.06675	6.4121	hit
CCT2	F5GWF6|P78371	T-complex protein 1 subunit beta OS=Homo sapiens GN=CCT2 PE=1 SV=2|T-complex protein 1 subunit beta OS=Homo sapiens GN=CCT2 PE=1 SV=4	2.06623	8.19236	hit
MCM7	P33993	DNA replication licensing factor MCM7 OS=Homo sapiens GN=MCM7 PE=1 SV=4	2.06417	4.23188	hit
PCNA	P12004	Proliferating cell nuclear antigen OS=Homo sapiens GN=PCNA PE=1 SV=1	2.06297	7.10528	hit
LTA4H	P09960|P09960-2	Isoform 2 of Leukotriene A-4 hydrolase OS=Homo sapiens GN=LTA4H|Leukotriene A-4 hydrolase OS=Homo sapiens GN=LTA4H PE=1 SV=2	2.06285	9.1772	hit
USO1	O60763|O60763-2	General vesicular transport factor p115 OS=Homo sapiens GN=USO1 PE=1 SV=2|Isoform 2 of General vesicular transport factor p115 OS=Homo sapiens GN=USO1	2.06199	5.36703	hit
HSPH1	Q92598|Q92598-2|Q92598-3	Heat shock protein 105 kDa OS=Homo sapiens GN=HSPH1 PE=1 SV=1|Isoform Beta of Heat shock protein 105 kDa OS=Homo sapiens GN=HSPH1|Isoform 3 of Heat shock protein 105 kDa OS=Homo sapiens GN=HSPH1	2.06164	9.38338	hit
SERPINB6	A0A024QZX5|A0A087X1N8|P35237	Serpin B6 OS=Homo sapiens GN=SERPINB6 PE=1 SV=1|Serpin B6 OS=Homo sapiens GN=SERPINB6 PE=1 SV=1|Serpin B6 OS=Homo sapiens GN=SERPINB6 PE=1 SV=3	2.06089	8.92787	hit
KPNB1	Q14974	Importin subunit beta-1 OS=Homo sapiens GN=KPNB1 PE=1 SV=2	2.05825	6.54778	hit
CCT4	P50991	T-complex protein 1 subunit delta OS=Homo sapiens GN=CCT4 PE=1 SV=4	2.0566	7.95216	hit
EIF2A	F8WAE5|Q9BY44|Q9BY44-3	Eukaryotic translation initiation factor 2A OS=Homo sapiens GN=EIF2A PE=1 SV=1|Eukaryotic translation initiation factor 2A OS=Homo sapiens GN=EIF2A PE=1 SV=3|Isoform 3 of Eukaryotic translation initiation factor 2A OS=Homo sapiens GN=EIF2A	2.05643	3.18229	hit
GCN1	Q92616	eIF-2-alpha kinase activator GCN1 OS=Homo sapiens GN=GCN1 PE=1 SV=6	2.05576	9.09598	hit
PRDX5	P30044|P30044-2	Peroxiredoxin-5, mitochondrial OS=Homo sapiens GN=PRDX5 PE=1 SV=4|Isoform Cytoplasmic+peroxisomal of Peroxiredoxin-5, mitochondrial OS=Homo sapiens GN=PRDX5	2.05539	9.36963	hit
EIF3H	B3KS98|O15372	Eukaryotic translation initiation factor 3 subunit H OS=Homo sapiens GN=EIF3H PE=1 SV=1|Eukaryotic translation initiation factor 3 subunit H OS=Homo sapiens GN=EIF3H PE=1 SV=1	2.05532	3.48913	hit
DIAPH1	A0A0G2JH68|A0A140T8Z0|H9KV28|O60610|O60610-2|O60610-3	Protein diaphanous homolog 1 OS=Homo sapiens GN=DIAPH1 PE=1 SV=1|Protein diaphanous homolog 1 OS=Homo sapiens GN=DIAPH1 PE=1 SV=1|Protein diaphanous homolog 1 OS=Homo sapiens GN=DIAPH1 PE=1 SV=2|Protein diaphanous homolog 1 OS=Homo sapiens GN=DIAPH1 PE=1 SV=2|Isoform 2 of Protein diaphanous homolog 1 OS=Homo sapiens GN=DIAPH1|Isoform 3 of Protein diaphanous homolog 1 OS=Homo sapiens GN=DIAPH1	2.04981	6.72913	hit
GDI1	G5E9U5|P31150	GDP dissociation inhibitor 1, isoform CRA_a OS=Homo sapiens GN=GDI1 PE=1 SV=1|Rab GDP dissociation inhibitor alpha OS=Homo sapiens GN=GDI1 PE=1 SV=2	2.04822	8.04545	hit
DDB2	Q92466	DNA damage-binding protein 2 OS=Homo sapiens GN=DDB2 PE=1 SV=1	2.04526	6.72109	hit
PSMC1	P62191	26S protease regulatory subunit 4 OS=Homo sapiens GN=PSMC1 PE=1 SV=1	2.04501	8.99176	hit
SNX5	Q9Y5X3	Sorting nexin-5 OS=Homo sapiens GN=SNX5 PE=1 SV=1	2.04351	7.38582	hit
HNRNPH1	D6RAM1|E9PCY7|G8JLB6|P31943	Heterogeneous nuclear ribonucleoprotein H (Fragment) OS=Homo sapiens GN=HNRNPH1 PE=1 SV=1|Heterogeneous nuclear ribonucleoprotein H OS=Homo sapiens GN=HNRNPH1 PE=1 SV=1|Heterogeneous nuclear ribonucleoprotein H OS=Homo sapiens GN=HNRNPH1 PE=1 SV=4	2.04261	6.54145	hit
VCP	P55072	Transitional endoplasmic reticulum ATPase OS=Homo sapiens GN=VCP PE=1 SV=4	2.04228	5.82108	hit
PPP1CA	P62136|P62136-2|P62136-3	Serine/threonine-protein phosphatase PP1-alpha catalytic subunit OS=Homo sapiens GN=PPP1CA PE=1 SV=1|Isoform 2 of Serine/threonine-protein phosphatase PP1-alpha catalytic subunit OS=Homo sapiens GN=PPP1CA|Isoform 3 of Serine/threonine-protein phosphatase PP1-alpha catalytic subunit OS=Homo sapiens GN=PPP1CA	2.03916	8.16406	hit
IST1	H3BMU1|H3BUI0|P53990|P53990-2|P53990-3|P53990-4	IST1 homolog (Fragment) OS=Homo sapiens GN=IST1 PE=1 SV=1|IST1 homolog (Fragment) OS=Homo sapiens GN=IST1 PE=1 SV=1|IST1 homolog OS=Homo sapiens GN=IST1 PE=1 SV=1|Isoform 2 of IST1 homolog OS=Homo sapiens GN=IST1|Isoform 3 of IST1 homolog OS=Homo sapiens GN=IST1|Isoform 4 of IST1 homolog OS=Homo sapiens GN=IST1	2.03579	7.69739	hit
IPO9	Q96P70	Importin-9 OS=Homo sapiens GN=IPO9 PE=1 SV=3	2.03565	7.37476	hit
PFDN5	Q99471|Q99471-3	Prefoldin subunit 5 OS=Homo sapiens GN=PFDN5 PE=1 SV=2|Isoform 3 of Prefoldin subunit 5 OS=Homo sapiens GN=PFDN5	2.03497	5.76923	hit
BAG2	O95816	BAG family molecular chaperone regulator 2 OS=Homo sapiens GN=BAG2 PE=1 SV=1	2.03283	7.89888	hit
WDR1	O75083	WD repeat-containing protein 1 OS=Homo sapiens GN=WDR1 PE=1 SV=4	2.03224	7.12563	hit
YWHAE	P62258	14-3-3 protein epsilon OS=Homo sapiens GN=YWHAE PE=1 SV=1	2.03158	7.06853	hit
PPIL3	B8ZZ77|H7BZ14|Q9H2H8|Q9H2H8-2	Isoform 2 of Peptidyl-prolyl cis-trans isomerase-like 3 OS=Homo sapiens GN=PPIL3|Peptidyl-prolyl cis-trans isomerase-like 3 OS=Homo sapiens GN=PPIL3 PE=1 SV=1|Peptidyl-prolyl cis-trans isomerase (Fragment) OS=Homo sapiens GN=PPIL3 PE=1 SV=1|Peptidyl-prolyl cis-trans isomerase OS=Homo sapiens GN=PPIL3 PE=1 SV=1	2.03113	5.2969	hit
GPI	A0A0A0MTS2|P06744|P06744-2	Glucose-6-phosphate isomerase (Fragment) OS=Homo sapiens GN=GPI PE=1 SV=1|Glucose-6-phosphate isomerase OS=Homo sapiens GN=GPI PE=1 SV=4|Isoform 2 of Glucose-6-phosphate isomerase OS=Homo sapiens GN=GPI	2.03076	7.90422	hit
ISOC1	D6RGE2|Q96CN7	Isochorismatase domain-containing protein 1 (Fragment) OS=Homo sapiens GN=ISOC1 PE=1 SV=1|Isochorismatase domain-containing protein 1 OS=Homo sapiens GN=ISOC1 PE=1 SV=3	2.02877	8.59781	hit
PSMG1	O95456|O95456-2	Proteasome assembly chaperone 1 OS=Homo sapiens GN=PSMG1 PE=1 SV=1|Isoform 2 of Proteasome assembly chaperone 1 OS=Homo sapiens GN=PSMG1	2.02743	5.47987	hit
VPS26A	O75436	Vacuolar protein sorting-associated protein 26A OS=Homo sapiens GN=VPS26A PE=1 SV=2	2.02623	5.57706	hit
UBE2I	B0QYN7|H3BPC4|H3BQQ9|H3BRD1|P63279	SUMO-conjugating enzyme (Fragment) OS=Homo sapiens GN=UBE2I PE=1 SV=1|SUMO-conjugating enzyme OS=Homo sapiens GN=UBE2I PE=1 SV=1|SUMO-conjugating enzyme UBC9 (Fragment) OS=Homo sapiens GN=UBE2I PE=1 SV=1|SUMO-conjugating enzyme UBC9 (Fragment) OS=Homo sapiens GN=UBE2I PE=1 SV=2|SUMO-conjugating enzyme UBC9 OS=Homo sapiens GN=UBE2I PE=1 SV=1	2.02606	8.73057	hit
DNAJC9	Q8WXX5	DnaJ homolog subfamily C member 9 OS=Homo sapiens GN=DNAJC9 PE=1 SV=1	2.02499	5.91433	hit
PSMD2	Q13200|Q13200-2|Q13200-3	26S proteasome non-ATPase regulatory subunit 2 OS=Homo sapiens GN=PSMD2 PE=1 SV=3|Isoform 2 of 26S proteasome non-ATPase regulatory subunit 2 OS=Homo sapiens GN=PSMD2|Isoform 3 of 26S proteasome non-ATPase regulatory subunit 2 OS=Homo sapiens GN=PSMD2	2.01927	8.62993	hit
RPL10A	P62906	60S ribosomal protein L10a OS=Homo sapiens GN=RPL10A PE=1 SV=2	2.01156	4.66434	hit
PDLIM7	D6RF83|D6RH06|H7BYK4|Q9NR12|Q9NR12-3|Q9NR12-4|Q9NR12-5|Q9NR12-6	Isoform 3 of PDZ and LIM domain protein 7 OS=Homo sapiens GN=PDLIM7|Isoform 4 of PDZ and LIM domain protein 7 OS=Homo sapiens GN=PDLIM7|Isoform 5 of PDZ and LIM domain protein 7 OS=Homo sapiens GN=PDLIM7|Isoform 6 of PDZ and LIM domain protein 7 OS=Homo sapiens GN=PDLIM7|PDZ and LIM domain protein 7 (Fragment) OS=Homo sapiens GN=PDLIM7 PE=1 SV=1|PDZ and LIM domain protein 7 OS=Homo sapiens GN=PDL…	2.01105	8.07836	hit
RPS13	P62277	40S ribosomal protein S13 OS=Homo sapiens GN=RPS13 PE=1 SV=2	2.0093	6.75263	hit
HSPA8	A8K7Q2|E9PN89|P11142	Heat shock cognate 71 kDa protein (Fragment) OS=Homo sapiens GN=HSPA8 PE=1 SV=1|Heat shock cognate 71 kDa protein OS=Homo sapiens GN=HSPA8 PE=1 SV=1	2.00798	8.30255	hit
EEF1D	A0A087X1X7|E9PK01|E9PRY8|P29692|P29692-2|P29692-3	Elongation factor 1-delta (Fragment) OS=Homo sapiens GN=EEF1D PE=1 SV=1|Elongation factor 1-delta OS=Homo sapiens GN=EEF1D PE=1 SV=1|Elongation factor 1-delta OS=Homo sapiens GN=EEF1D PE=1 SV=5|Isoform 2 of Elongation factor 1-delta OS=Homo sapiens GN=EEF1D|Isoform 3 of Elongation factor 1-delta OS=Homo sapiens GN=EEF1D	2.00522	7.35431	hit
PLS1	Q14651	Plastin-1 OS=Homo sapiens GN=PLS1 PE=1 SV=2	2.00198	5.19071	hit
EIF5A	I3L397|I3L504|P63241|P63241-2	Eukaryotic translation initiation factor 5A (Fragment) OS=Homo sapiens GN=EIF5A PE=1 SV=7|Eukaryotic translation initiation factor 5A-1 OS=Homo sapiens GN=EIF5A PE=1 SV=1|Eukaryotic translation initiation factor 5A-1 OS=Homo sapiens GN=EIF5A PE=1 SV=2|Isoform 2 of Eukaryotic translation initiation factor 5A-1 OS=Homo sapiens GN=EIF5A	1.99638	9.53798	hit
MCM2	H0Y8E6|P49736	DNA helicase (Fragment) OS=Homo sapiens GN=MCM2 PE=1 SV=1|DNA replication licensing factor MCM2 OS=Homo sapiens GN=MCM2 PE=1 SV=4	1.99428	5.75355	hit
PPP3CA	Q08209-2|Q08209-3	Isoform 2 of Serine/threonine-protein phosphatase 2B catalytic subunit alpha isoform OS=Homo sapiens GN=PPP3CA|Isoform 3 of Serine/threonine-protein phosphatase 2B catalytic subunit alpha isoform OS=Homo sapiens GN=PPP3CA	1.99368	7.73069	hit
RSU1	Q15404|Q15404-2	Ras suppressor protein 1 OS=Homo sapiens GN=RSU1 PE=1 SV=3|Isoform 2 of Ras suppressor protein 1 OS=Homo sapiens GN=RSU1	1.98851	7.99575	hit
SNRPA1	P09661	U2 small nuclear ribonucleoprotein A' OS=Homo sapiens GN=SNRPA1 PE=1 SV=2	1.98749	7.58943	hit
SRP9	P49458	Signal recognition particle 9 kDa protein OS=Homo sapiens GN=SRP9 PE=1 SV=2	1.98463	5.09228	hit
RPS9	A0A024R4M0|P46781	40S ribosomal protein S9 OS=Homo sapiens GN=RPS9 PE=1 SV=1|40S ribosomal protein S9 OS=Homo sapiens GN=RPS9 PE=1 SV=3	1.98368	7.19528	hit
POLA1	A0A087WU64|A6NMQ1|P09884	DNA polymerase OS=Homo sapiens GN=POLA1 PE=1 SV=1|DNA polymerase OS=Homo sapiens GN=POLA1 PE=1 SV=1|DNA polymerase alpha catalytic subunit OS=Homo sapiens GN=POLA1 PE=1 SV=2	1.98179	8.45423	hit
NPM1	E5RI98|P06748|P06748-3	Isoform 3 of Nucleophosmin OS=Homo sapiens GN=NPM1|Nucleophosmin (Fragment) OS=Homo sapiens GN=NPM1 PE=1 SV=1|Nucleophosmin OS=Homo sapiens GN=NPM1 PE=1 SV=2	1.98147	5.60544	hit
CWC27	Q6UX04|Q6UX04-2	Isoform 2 of Peptidyl-prolyl cis-trans isomerase CWC27 homolog OS=Homo sapiens GN=CWC27|Peptidyl-prolyl cis-trans isomerase CWC27 homolog OS=Homo sapiens GN=CWC27 PE=1 SV=1	1.98136	5.04415	hit
RPL9	D6RAN4|P32969	60S ribosomal protein L9 (Fragment) OS=Homo sapiens GN=RPL9 PE=1 SV=7|60S ribosomal protein L9 OS=Homo sapiens GN=RPL9 PE=1 SV=1	1.98016	7.0551	hit
TMSB10	P63313	Thymosin beta-10 OS=Homo sapiens GN=TMSB10 PE=1 SV=2	1.97999	7.53828	hit
IDE	P14735	Insulin-degrading enzyme OS=Homo sapiens GN=IDE PE=1 SV=4	1.97573	6.97224	hit
OTUB1	F5GYJ8|F5GYN4|J3KR44|Q96FW1	Ubiquitin thioesterase OTUB1 OS=Homo sapiens GN=OTUB1 PE=1 SV=1|Ubiquitin thioesterase OTUB1 OS=Homo sapiens GN=OTUB1 PE=1 SV=1|Ubiquitin thioesterase OTUB1 OS=Homo sapiens GN=OTUB1 PE=1 SV=2|Ubiquitin thioesterase OTUB1 OS=Homo sapiens GN=OTUB1 PE=1 SV=2	1.97509	5.84599	hit
CALD1	E7EX44|E9PGZ1|Q05682|Q05682-2|Q05682-3|Q05682-4|Q05682-5|Q05682-6	Caldesmon OS=Homo sapiens GN=CALD1 PE=1 SV=1|Caldesmon OS=Homo sapiens GN=CALD1 PE=1 SV=1|Caldesmon OS=Homo sapiens GN=CALD1 PE=1 SV=3|Isoform 2 of Caldesmon OS=Homo sapiens GN=CALD1|Isoform 3 of Caldesmon OS=Homo sapiens GN=CALD1|Isoform 4 of Caldesmon OS=Homo sapiens GN=CALD1|Isoform 5 of Caldesmon OS=Homo sapiens GN=CALD1|Isoform 6 of Caldesmon OS=Homo sapiens GN=CALD1	1.97275	7.2798	hit
TAGLN	H0YCU9|Q01995	Transgelin (Fragment) OS=Homo sapiens GN=TAGLN PE=1 SV=1|Transgelin OS=Homo sapiens GN=TAGLN PE=1 SV=4	1.97217	4.40268	hit
RWDD1	E5RGQ3|Q9H446|Q9H446-2	RWD domain-containing protein 1 (Fragment) OS=Homo sapiens GN=RWDD1 PE=1 SV=1|RWD domain-containing protein 1 OS=Homo sapiens GN=RWDD1 PE=1 SV=1|Isoform 2 of RWD domain-containing protein 1 OS=Homo sapiens GN=RWDD1	1.97134	5.42365	hit
STK24	B4DR80|H0Y630|Q5JV98|Q9Y6E0|Q9Y6E0-2	Isoform A of Serine/threonine-protein kinase 24 OS=Homo sapiens GN=STK24|Serine/threonine-protein kinase 24 (Fragment) OS=Homo sapiens GN=STK24 PE=1 SV=1|Serine/threonine-protein kinase 24 OS=Homo sapiens GN=STK24 PE=1 SV=1	1.97123	7.73215	hit
LDHB	C9J7H8|P07195	L-lactate dehydrogenase B chain (Fragment) OS=Homo sapiens GN=LDHB PE=1 SV=7|L-lactate dehydrogenase B chain OS=Homo sapiens GN=LDHB PE=1 SV=2	1.97073	3.67022	hit
KTN1	Q86UP2	Kinectin OS=Homo sapiens GN=KTN1 PE=1 SV=1	1.96978	6.87071	hit
OLA1	J3KQ32|Q9NTK5	Obg-like ATPase 1 OS=Homo sapiens GN=OLA1 PE=1 SV=1|Obg-like ATPase 1 OS=Homo sapiens GN=OLA1 PE=1 SV=2	1.96905	7.01123	hit
VBP1	P61758	Prefoldin subunit 3 OS=Homo sapiens GN=VBP1 PE=1 SV=3	1.96678	9.36635	hit
AKR1C3	A0A0A0MSS8|P42330|P42330-2	Aldo-keto reductase family 1 member C3 OS=Homo sapiens GN=AKR1C3 PE=1 SV=1|Aldo-keto reductase family 1 member C3 OS=Homo sapiens GN=AKR1C3 PE=1 SV=4|Isoform 2 of Aldo-keto reductase family 1 member C3 OS=Homo sapiens GN=AKR1C3	1.96569	6.22041	hit
LDHA	P00338	L-lactate dehydrogenase A chain OS=Homo sapiens GN=LDHA PE=1 SV=2	1.96566	5.39405	hit
HSPA4	P34932	Heat shock 70 kDa protein 4 OS=Homo sapiens GN=HSPA4 PE=1 SV=4	1.96553	9.6138	hit
EIF4G1	E7EUU4|E7EX73|E9PGM1|Q04637|Q04637-3|Q04637-4|Q04637-5|Q04637-8|Q04637-9	Eukaryotic translation initiation factor 4 gamma 1 OS=Homo sapiens GN=EIF4G1 PE=1 SV=1|Eukaryotic translation initiation factor 4 gamma 1 OS=Homo sapiens GN=EIF4G1 PE=1 SV=4|Isoform 8 of Eukaryotic translation initiation factor 4 gamma 1 OS=Homo sapiens GN=EIF4G1|Isoform 9 of Eukaryotic translation initiation factor 4 gamma 1 OS=Homo sapiens GN=EIF4G1|Isoform B of Eukaryotic translation initiatio…	1.96053	7.54507	hit
CCT7	Q99832	T-complex protein 1 subunit eta OS=Homo sapiens GN=CCT7 PE=1 SV=2	1.95121	6.48564	hit
SSB	P05455	Lupus La protein OS=Homo sapiens GN=SSB PE=1 SV=2	1.94715	2.8985	hit
API5	G3V1C3|Q9BZZ5|Q9BZZ5-2|Q9BZZ5-6	Apoptosis inhibitor 5 OS=Homo sapiens GN=API5 PE=1 SV=1|Apoptosis inhibitor 5 OS=Homo sapiens GN=API5 PE=1 SV=3|Isoform 2 of Apoptosis inhibitor 5 OS=Homo sapiens GN=API5|Isoform 6 of Apoptosis inhibitor 5 OS=Homo sapiens GN=API5	1.94229	5.83822	hit
PAICS	E9PBS1|P22234|P22234-2	Multifunctional protein ADE2 (Fragment) OS=Homo sapiens GN=PAICS PE=1 SV=1|Multifunctional protein ADE2 OS=Homo sapiens GN=PAICS PE=1 SV=3|Isoform 2 of Multifunctional protein ADE2 OS=Homo sapiens GN=PAICS	1.94147	5.93893	hit
GOT1	P17174	Aspartate aminotransferase, cytoplasmic OS=Homo sapiens GN=GOT1 PE=1 SV=3	1.94075	7.31904	hit
SUPT6H	Q7KZ85	Transcription elongation factor SPT6 OS=Homo sapiens GN=SUPT6H PE=1 SV=2	1.94049	9.22527	hit
PSMC4	P43686|P43686-2	26S protease regulatory subunit 6B OS=Homo sapiens GN=PSMC4 PE=1 SV=2|Isoform 2 of 26S protease regulatory subunit 6B OS=Homo sapiens GN=PSMC4	1.93768	7.60119	hit
LARS	Q9P2J5|Q9P2J5-2	Leucine--tRNA ligase, cytoplasmic OS=Homo sapiens GN=LARS PE=1 SV=2|Isoform 2 of Leucine--tRNA ligase, cytoplasmic OS=Homo sapiens GN=LARS	1.93626	9.24657	hit
LZTFL1	Q9NQ48|Q9NQ48-2|Q9NQ48-3	Leucine zipper transcription factor-like protein 1 OS=Homo sapiens GN=LZTFL1 PE=1 SV=1|Isoform 2 of Leucine zipper transcription factor-like protein 1 OS=Homo sapiens GN=LZTFL1|Isoform 3 of Leucine zipper transcription factor-like protein 1 OS=Homo sapiens GN=LZTFL1	1.93317	5.41565	hit
CARS	B4DKY1|P49589|P49589-2|P49589-3	Cysteine--tRNA ligase, cytoplasmic OS=Homo sapiens GN=CARS PE=1 SV=1|Cysteine--tRNA ligase, cytoplasmic OS=Homo sapiens GN=CARS PE=1 SV=3|Isoform 2 of Cysteine--tRNA ligase, cytoplasmic OS=Homo sapiens GN=CARS|Isoform 3 of Cysteine--tRNA ligase, cytoplasmic OS=Homo sapiens GN=CARS	1.93031	4.45545	hit
DPYSL2	Q16555|Q16555-2	Dihydropyrimidinase-related protein 2 OS=Homo sapiens GN=DPYSL2 PE=1 SV=1|Isoform 2 of Dihydropyrimidinase-related protein 2 OS=Homo sapiens GN=DPYSL2	1.92948	8.16142	hit
HARS	P12081|P12081-4	Histidine--tRNA ligase, cytoplasmic OS=Homo sapiens GN=HARS PE=1 SV=2|Isoform 4 of Histidine--tRNA ligase, cytoplasmic OS=Homo sapiens GN=HARS	1.92784	7.53547	hit
FASN	A0A0U1RQF0|P49327	Fatty acid synthase OS=Homo sapiens GN=FASN PE=1 SV=1|Fatty acid synthase OS=Homo sapiens GN=FASN PE=1 SV=3	1.92735	9.80509	hit
FAM49B	Q9NUQ9	Protein FAM49B OS=Homo sapiens GN=FAM49B PE=1 SV=1	1.92591	9.05078	hit
ANXA2	H0YL33|H0YN42|P07355|P07355-2	Annexin (Fragment) OS=Homo sapiens GN=ANXA2 PE=1 SV=1|Annexin A2 OS=Homo sapiens GN=ANXA2 PE=1 SV=2|Isoform 2 of Annexin A2 OS=Homo sapiens GN=ANXA2	1.92303	6.52622	hit
EIF4A3	P38919	Eukaryotic initiation factor 4A-III OS=Homo sapiens GN=EIF4A3 PE=1 SV=4	1.92294	6.12908	hit
PSMD1	A0A087WW66|Q99460|Q99460-2	26S proteasome non-ATPase regulatory subunit 1 OS=Homo sapiens GN=PSMD1 PE=1 SV=1|26S proteasome non-ATPase regulatory subunit 1 OS=Homo sapiens GN=PSMD1 PE=1 SV=2|Isoform 2 of 26S proteasome non-ATPase regulatory subunit 1 OS=Homo sapiens GN=PSMD1	1.92264	8.67681	hit
DHX15	O43143	Pre-mRNA-splicing factor ATP-dependent RNA helicase DHX15 OS=Homo sapiens GN=DHX15 PE=1 SV=2	1.92131	9.89574	hit
AIMP1	Q12904|Q12904-2	Aminoacyl tRNA synthase complex-interacting multifunctional protein 1 OS=Homo sapiens GN=AIMP1 PE=1 SV=2|Isoform 2 of Aminoacyl tRNA synthase complex-interacting multifunctional protein 1 OS=Homo sapiens GN=AIMP1	1.921	6.06326	hit
PDIA6	Q15084|Q15084-2|Q15084-3|Q15084-4|Q15084-5	Protein disulfide-isomerase A6 OS=Homo sapiens GN=PDIA6 PE=1 SV=1|Isoform 2 of Protein disulfide-isomerase A6 OS=Homo sapiens GN=PDIA6|Isoform 3 of Protein disulfide-isomerase A6 OS=Homo sapiens GN=PDIA6|Isoform 4 of Protein disulfide-isomerase A6 OS=Homo sapiens GN=PDIA6|Isoform 5 of Protein disulfide-isomerase A6 OS=Homo sapiens GN=PDIA6	1.91556	6.43306	hit
HMGB3	E7EQU1|E7ES08|E9PES6|O15347	High mobility group protein B3 (Fragment) OS=Homo sapiens GN=HMGB3 PE=1 SV=1|High mobility group protein B3 (Fragment) OS=Homo sapiens GN=HMGB3 PE=1 SV=1|High mobility group protein B3 (Fragment) OS=Homo sapiens GN=HMGB3 PE=1 SV=1|High mobility group protein B3 OS=Homo sapiens GN=HMGB3 PE=1 SV=4	1.91352	6.62535	hit
DDX1	Q92499	ATP-dependent RNA helicase DDX1 OS=Homo sapiens GN=DDX1 PE=1 SV=2	1.9092	7.69379	hit
DCTPP1	Q9H773	dCTP pyrophosphatase 1 OS=Homo sapiens GN=DCTPP1 PE=1 SV=1	1.90912	7.96291	hit
EIF3L	B0QY89|Q9Y262|Q9Y262-2	Eukaryotic translation initiation factor 3 subunit L OS=Homo sapiens GN=EIF3L PE=1 SV=1|Eukaryotic translation initiation factor 3 subunit L OS=Homo sapiens GN=EIF3L PE=1 SV=1|Isoform 2 of Eukaryotic translation initiation factor 3 subunit L OS=Homo sapiens GN=EIF3L	1.90854	7.563	hit
RAB14	P61106|X6RFL8	Ras-related protein Rab-14 OS=Homo sapiens GN=RAB14 PE=1 SV=4|Ras-related protein Rab-14 (Fragment) OS=Homo sapiens GN=RAB14 PE=1 SV=1	1.90768	7.94019	hit
TALDO1	P37837	Transaldolase OS=Homo sapiens GN=TALDO1 PE=1 SV=2	1.90669	9.60425	hit
AP2B1	A0A087X253|P63010|P63010-2|P63010-3	AP-2 complex subunit beta OS=Homo sapiens GN=AP2B1 PE=1 SV=1|Isoform 2 of AP-2 complex subunit beta OS=Homo sapiens GN=AP2B1|Isoform 3 of AP-2 complex subunit beta OS=Homo sapiens GN=AP2B1	1.9058	8.30072	hit
TCERG1	G3V220|O14776|O14776-2	Transcription elongation regulator 1 OS=Homo sapiens GN=TCERG1 PE=1 SV=1|Transcription elongation regulator 1 OS=Homo sapiens GN=TCERG1 PE=1 SV=2|Isoform 2 of Transcription elongation regulator 1 OS=Homo sapiens GN=TCERG1	1.90498	7.55003	hit
NASP	P49321|P49321-2|P49321-3	Isoform 2 of Nuclear autoantigenic sperm protein OS=Homo sapiens GN=NASP|Isoform 3 of Nuclear autoantigenic sperm protein OS=Homo sapiens GN=NASP|Nuclear autoantigenic sperm protein OS=Homo sapiens GN=NASP PE=1 SV=2	1.90352	7.04606	hit
PRKAR1A	P10644	cAMP-dependent protein kinase type I-alpha regulatory subunit OS=Homo sapiens GN=PRKAR1A PE=1 SV=1	1.90034	6.24644	hit
PRMT1	E9PKG1|H7C2I1|Q99873|Q99873-2|Q99873-3|Q99873-4	Protein arginine N-methyltransferase 1 OS=Homo sapiens GN=PRMT1 PE=1 SV=1|Protein arginine N-methyltransferase 1 OS=Homo sapiens GN=PRMT1 PE=1 SV=1|Protein arginine N-methyltransferase 1 OS=Homo sapiens GN=PRMT1 PE=1 SV=2|Isoform 2 of Protein arginine N-methyltransferase 1 OS=Homo sapiens GN=PRMT1|Isoform 3 of Protein arginine N-methyltransferase 1 OS=Homo sapiens GN=PRMT1|Isoform 4 of Protein ar…	1.8971	5.26664	hit
RNH1	P13489	Ribonuclease inhibitor OS=Homo sapiens GN=RNH1 PE=1 SV=2	1.89684	7.74936	hit
KARS	Q15046|Q15046-2	Lysine--tRNA ligase OS=Homo sapiens GN=KARS PE=1 SV=3|Isoform Mitochondrial of Lysine--tRNA ligase OS=Homo sapiens GN=KARS	1.89668	9.47214	hit
CDC42	P60953	Cell division control protein 42 homolog OS=Homo sapiens GN=CDC42 PE=1 SV=2	1.89665	6.44464	hit
PPP1CB	P62140	Serine/threonine-protein phosphatase PP1-beta catalytic subunit OS=Homo sapiens GN=PPP1CB PE=1 SV=3	1.89634	6.62499	hit
PTGR1	Q14914|Q14914-2	Prostaglandin reductase 1 OS=Homo sapiens GN=PTGR1 PE=1 SV=2|Isoform 2 of Prostaglandin reductase 1 OS=Homo sapiens GN=PTGR1	1.89562	8.81596	hit
SKIV2L2	P42285	Superkiller viralicidic activity 2-like 2 OS=Homo sapiens GN=SKIV2L2 PE=1 SV=3	1.895	7.13722	hit
KIF5B	P33176	Kinesin-1 heavy chain OS=Homo sapiens GN=KIF5B PE=1 SV=1	1.8948	6.72564	hit
CIRBP	D6W5Y5|K7EJV1|K7EMY9|K7EPM4|K7EQR7|Q14011|Q14011-2	Cold-inducible RNA-binding protein (Fragment) OS=Homo sapiens GN=CIRBP PE=1 SV=5|Cold-inducible RNA-binding protein OS=Homo sapiens GN=CIRBP PE=1 SV=1|Cold inducible RNA binding protein, isoform CRA_c OS=Homo sapiens GN=CIRBP PE=1 SV=1|Isoform 2 of Cold-inducible RNA-binding protein OS=Homo sapiens GN=CIRBP	1.89413	6.58535	hit
CORO1C	B4E3S0|Q9ULV4|Q9ULV4-2|Q9ULV4-3	Coronin OS=Homo sapiens GN=CORO1C PE=1 SV=1|Coronin-1C OS=Homo sapiens GN=CORO1C PE=1 SV=1|Isoform 2 of Coronin-1C OS=Homo sapiens GN=CORO1C|Isoform 3 of Coronin-1C OS=Homo sapiens GN=CORO1C	1.89359	7.30162	hit
PPIH	C9JQD4|O43447	Peptidyl-prolyl cis-trans isomerase (Fragment) OS=Homo sapiens GN=PPIH PE=1 SV=1|Peptidyl-prolyl cis-trans isomerase H OS=Homo sapiens GN=PPIH PE=1 SV=1	1.8932	8.5839	hit
TCP1	P17987	T-complex protein 1 subunit alpha OS=Homo sapiens GN=TCP1 PE=1 SV=1	1.89219	7.36682	hit
PGM1	P36871	Phosphoglucomutase-1 OS=Homo sapiens GN=PGM1 PE=1 SV=3	1.89191	7.04744	hit
RPE	C9J6A7|Q96AT9|Q96AT9-2|Q96AT9-3|Q96AT9-4|Q96AT9-5	Isoform 2 of Ribulose-phosphate 3-epimerase OS=Homo sapiens GN=RPE|Isoform 3 of Ribulose-phosphate 3-epimerase OS=Homo sapiens GN=RPE|Isoform 4 of Ribulose-phosphate 3-epimerase OS=Homo sapiens GN=RPE|Isoform 5 of Ribulose-phosphate 3-epimerase OS=Homo sapiens GN=RPE|Ribulose-phosphate 3-epimerase (Fragment) OS=Homo sapiens GN=RPE PE=1 SV=1|Ribulose-phosphate 3-epimerase OS=Homo sapiens GN=RPE PE…	1.89182	7.89992	hit
NT5DC1	Q5TFE4	5'-nucleotidase domain-containing protein 1 OS=Homo sapiens GN=NT5DC1 PE=1 SV=1	1.89119	9.30823	hit
TXNRD1	A0A087WSW9|A0A087WSY9|Q16881|Q16881-3|Q16881-4|Q16881-7	Thioredoxin reductase 1, cytoplasmic OS=Homo sapiens GN=TXNRD1 PE=1 SV=1|Thioredoxin reductase 1, cytoplasmic OS=Homo sapiens GN=TXNRD1 PE=1 SV=2|Thioredoxin reductase 1, cytoplasmic OS=Homo sapiens GN=TXNRD1 PE=1 SV=3|Isoform 3 of Thioredoxin reductase 1, cytoplasmic OS=Homo sapiens GN=TXNRD1|Isoform 4 of Thioredoxin reductase 1, cytoplasmic OS=Homo sapiens GN=TXNRD1|Isoform 7 of Thioredoxin red…	1.89052	7.72657	hit
PRDX2	P32119	Peroxiredoxin-2 OS=Homo sapiens GN=PRDX2 PE=1 SV=5	1.88985	7.02024	hit
CPS1	P31327|P31327-2|P31327-3	Carbamoyl-phosphate synthase [ammonia], mitochondrial OS=Homo sapiens GN=CPS1 PE=1 SV=2|Isoform 2 of Carbamoyl-phosphate synthase [ammonia], mitochondrial OS=Homo sapiens GN=CPS1|Isoform 3 of Carbamoyl-phosphate synthase [ammonia], mitochondrial OS=Homo sapiens GN=CPS1	1.88912	4.17363	hit
DNAJC8	O75937	DnaJ homolog subfamily C member 8 OS=Homo sapiens GN=DNAJC8 PE=1 SV=2	1.88867	5.63238	hit
MAT2A	P31153	S-adenosylmethionine synthase isoform type-2 OS=Homo sapiens GN=MAT2A PE=1 SV=1	1.88746	8.69749	hit
LMNA	P02545|P02545-6	Isoform 6 of Prelamin-A/C OS=Homo sapiens GN=LMNA|Prelamin-A/C OS=Homo sapiens GN=LMNA PE=1 SV=1	1.88531	8.70148	hit
NUDC	Q9Y266	Nuclear migration protein nudC OS=Homo sapiens GN=NUDC PE=1 SV=1	1.88271	8.83457	hit
HNRNPL	P14866	Heterogeneous nuclear ribonucleoprotein L OS=Homo sapiens GN=HNRNPL PE=1 SV=2	1.88246	9.15778	hit
PSME2	A0A087X1Z3|Q9UL46	Proteasome activator complex subunit 2 OS=Homo sapiens GN=PSME2 PE=1 SV=1|Proteasome activator complex subunit 2 OS=Homo sapiens GN=PSME2 PE=1 SV=4	1.88155	6.16422	hit
PFAS	O15067	Phosphoribosylformylglycinamidine synthase OS=Homo sapiens GN=PFAS PE=1 SV=4	1.88056	7.66701	hit
ANP32B	Q92688|Q92688-2	Acidic leucine-rich nuclear phosphoprotein 32 family member B OS=Homo sapiens GN=ANP32B PE=1 SV=1|Isoform 2 of Acidic leucine-rich nuclear phosphoprotein 32 family member B OS=Homo sapiens GN=ANP32B	1.88024	6.47939	hit
ILF3	Q12906-7	Isoform 7 of Interleukin enhancer-binding factor 3 OS=Homo sapiens GN=ILF3	1.87886	7.97033	hit
DDI2	Q5TDH0|Q5TDH0-2|Q5TDH0-3	Protein DDI1 homolog 2 OS=Homo sapiens GN=DDI2 PE=1 SV=1|Isoform 2 of Protein DDI1 homolog 2 OS=Homo sapiens GN=DDI2|Isoform 3 of Protein DDI1 homolog 2 OS=Homo sapiens GN=DDI2	1.87826	8.08905	hit
VAT1	Q99536	Synaptic vesicle membrane protein VAT-1 homolog OS=Homo sapiens GN=VAT1 PE=1 SV=2	1.87822	7.14962	hit
C1QBP	Q07021	Complement component 1 Q subcomponent-binding protein, mitochondrial OS=Homo sapiens GN=C1QBP PE=1 SV=1	1.87741	3.15215	hit
RPS5	M0R0F0|M0R0R2|P46782	40S ribosomal protein S5 (Fragment) OS=Homo sapiens GN=RPS5 PE=1 SV=1|40S ribosomal protein S5 OS=Homo sapiens GN=RPS5 PE=1 SV=1|40S ribosomal protein S5 OS=Homo sapiens GN=RPS5 PE=1 SV=4	1.87602	6.12274	hit
CPSF6	F8WJN3|Q16630|Q16630-2|Q16630-3	Cleavage and polyadenylation-specificity factor subunit 6 OS=Homo sapiens GN=CPSF6 PE=1 SV=1|Cleavage and polyadenylation specificity factor subunit 6 OS=Homo sapiens GN=CPSF6 PE=1 SV=2|Isoform 2 of Cleavage and polyadenylation specificity factor subunit 6 OS=Homo sapiens GN=CPSF6|Isoform 3 of Cleavage and polyadenylation specificity factor subunit 6 OS=Homo sapiens GN=CPSF6	1.87443	8.08294	hit
UHRF1	A0A087WTW0|A0A087WVR3|Q96T88|Q96T88-2	E3 ubiquitin-protein ligase UHRF1 OS=Homo sapiens GN=UHRF1 PE=1 SV=1|E3 ubiquitin-protein ligase UHRF1 OS=Homo sapiens GN=UHRF1 PE=1 SV=1|E3 ubiquitin-protein ligase UHRF1 OS=Homo sapiens GN=UHRF1 PE=1 SV=1|Isoform 2 of E3 ubiquitin-protein ligase UHRF1 OS=Homo sapiens GN=UHRF1	1.87339	7.48957	hit
PA2G4	Q9UQ80|Q9UQ80-2	Proliferation-associated protein 2G4 OS=Homo sapiens GN=PA2G4 PE=1 SV=3|Isoform 2 of Proliferation-associated protein 2G4 OS=Homo sapiens GN=PA2G4	1.87198	7.53614	hit
EPRS	P07814	Bifunctional glutamate/proline--tRNA ligase OS=Homo sapiens GN=EPRS PE=1 SV=5	1.87197	7.65439	hit
NQO1	B4DLR8|P15559|P15559-2|P15559-3	NAD(P)H dehydrogenase [quinone] 1 OS=Homo sapiens GN=NQO1 PE=1 SV=1|NAD(P)H dehydrogenase [quinone] 1 OS=Homo sapiens GN=NQO1 PE=1 SV=1|Isoform 2 of NAD(P)H dehydrogenase [quinone] 1 OS=Homo sapiens GN=NQO1|Isoform 3 of NAD(P)H dehydrogenase [quinone] 1 OS=Homo sapiens GN=NQO1	1.87188	5.7809	hit
SH3BGRL	O75368	SH3 domain-binding glutamic acid-rich-like protein OS=Homo sapiens GN=SH3BGRL PE=1 SV=1	1.87116	4.00335	hit
AHSA1	G3V438|H0YJ63|O95433|O95433-2	Activator of 90 kDa heat shock protein ATPase homolog 1 (Fragment) OS=Homo sapiens GN=AHSA1 PE=1 SV=1|Activator of 90 kDa heat shock protein ATPase homolog 1 OS=Homo sapiens GN=AHSA1 PE=1 SV=1|Isoform 2 of Activator of 90 kDa heat shock protein ATPase homolog 1 OS=Homo sapiens GN=AHSA1	1.87056	5.92107	hit
SAE1	Q9UBE0	SUMO-activating enzyme subunit 1 OS=Homo sapiens GN=SAE1 PE=1 SV=1	1.87047	6.55679	hit
HNRNPK	P61978|P61978-2|P61978-3	Heterogeneous nuclear ribonucleoprotein K OS=Homo sapiens GN=HNRNPK PE=1 SV=1|Isoform 2 of Heterogeneous nuclear ribonucleoprotein K OS=Homo sapiens GN=HNRNPK|Isoform 3 of Heterogeneous nuclear ribonucleoprotein K OS=Homo sapiens GN=HNRNPK	1.86958	7.09983	hit
CKB	P12277	Creatine kinase B-type OS=Homo sapiens GN=CKB PE=1 SV=1	1.86885	6.97851	hit
THOP1	K7EP46|P52888	Thimet oligopeptidase OS=Homo sapiens GN=THOP1 PE=1 SV=1|Thimet oligopeptidase OS=Homo sapiens GN=THOP1 PE=1 SV=2	1.8687	8.12474	hit
SMC1A	Q14683	Structural maintenance of chromosomes protein 1A OS=Homo sapiens GN=SMC1A PE=1 SV=2	1.86431	7.37314	hit
EIF3J	O75822|O75822-2|O75822-3	Eukaryotic translation initiation factor 3 subunit J OS=Homo sapiens GN=EIF3J PE=1 SV=2|Isoform 2 of Eukaryotic translation initiation factor 3 subunit J OS=Homo sapiens GN=EIF3J|Isoform 3 of Eukaryotic translation initiation factor 3 subunit J OS=Homo sapiens GN=EIF3J	1.86132	3.93434	hit
CCT5	P48643	T-complex protein 1 subunit epsilon OS=Homo sapiens GN=CCT5 PE=1 SV=1	1.8612	9.17302	hit
UFD1L	Q92890|Q92890-1|Q92890-3	Ubiquitin fusion degradation protein 1 homolog OS=Homo sapiens GN=UFD1L PE=1 SV=3|Isoform Long of Ubiquitin fusion degradation protein 1 homolog OS=Homo sapiens GN=UFD1L|Isoform 3 of Ubiquitin fusion degradation protein 1 homolog OS=Homo sapiens GN=UFD1L	1.8585	7.86143	hit
RPL12	P30050	60S ribosomal protein L12 OS=Homo sapiens GN=RPL12 PE=1 SV=1	1.85582	5.4882	hit
GLB1	E7EQ29|P16278|P16278-2|P16278-3	Beta-galactosidase OS=Homo sapiens GN=GLB1 PE=1 SV=1|Beta-galactosidase OS=Homo sapiens GN=GLB1 PE=1 SV=2|Isoform 2 of Beta-galactosidase OS=Homo sapiens GN=GLB1|Isoform 3 of Beta-galactosidase OS=Homo sapiens GN=GLB1	1.85323	6.47914	hit
SPTBN1	A0A087WUZ3|Q01082|Q01082-3	Isoform 2 of Spectrin beta chain, non-erythrocytic 1 OS=Homo sapiens GN=SPTBN1|Spectrin beta chain, non-erythrocytic 1 OS=Homo sapiens GN=SPTBN1 PE=1 SV=1|Spectrin beta chain, non-erythrocytic 1 OS=Homo sapiens GN=SPTBN1 PE=1 SV=2	1.84953	8.54974	hit
CRYZ	A6NP24|C9JH92|Q08257|Q08257-3	Isoform 3 of Quinone oxidoreductase OS=Homo sapiens GN=CRYZ|Quinone oxidoreductase (Fragment) OS=Homo sapiens GN=CRYZ PE=1 SV=1|Quinone oxidoreductase OS=Homo sapiens GN=CRYZ PE=1 SV=1	1.84742	6.30772	hit
MTHFD1	F5H2F4|P11586	C-1-tetrahydrofolate synthase, cytoplasmic OS=Homo sapiens GN=MTHFD1 PE=1 SV=1|C-1-tetrahydrofolate synthase, cytoplasmic OS=Homo sapiens GN=MTHFD1 PE=1 SV=3	1.8472	7.40487	hit
RBMX	P38159	RNA-binding motif protein, X chromosome OS=Homo sapiens GN=RBMX PE=1 SV=3	1.84623	8.63658	hit
GNPDA1	P46926	Glucosamine-6-phosphate isomerase 1 OS=Homo sapiens GN=GNPDA1 PE=1 SV=1	1.8457	7.8933	hit
DEK	B4DFG0|P35659|P35659-2	Isoform 2 of Protein DEK OS=Homo sapiens GN=DEK|Protein DEK OS=Homo sapiens GN=DEK PE=1 SV=1	1.84474	7.49045	hit
CAPG	P40121|P40121-2	Macrophage-capping protein OS=Homo sapiens GN=CAPG PE=1 SV=2|Isoform 2 of Macrophage-capping protein OS=Homo sapiens GN=CAPG	1.8429	7.95817	hit
ADH5	P11766	Alcohol dehydrogenase class-3 OS=Homo sapiens GN=ADH5 PE=1 SV=4	1.84154	8.50308	hit
EIF3CL|EIF3C	B5ME19|Q99613|Q99613-2	Eukaryotic translation initiation factor 3 subunit C-like protein OS=Homo sapiens GN=EIF3CL PE=3 SV=1|Eukaryotic translation initiation factor 3 subunit C OS=Homo sapiens GN=EIF3C PE=1 SV=1|Isoform 2 of Eukaryotic translation initiation factor 3 subunit C OS=Homo sapiens GN=EIF3C	1.83827	5.77996	hit
HSPA9	P38646	Stress-70 protein, mitochondrial OS=Homo sapiens GN=HSPA9 PE=1 SV=2	1.83486	7.57357	hit
USP39	A0A087X1B2|B9A018|Q53GS9|Q53GS9-2	Isoform 2 of U4/U6.U5 tri-snRNP-associated protein 2 OS=Homo sapiens GN=USP39|U4/U6.U5 tri-snRNP-associated protein 2 OS=Homo sapiens GN=USP39 PE=1 SV=1|U4/U6.U5 tri-snRNP-associated protein 2 OS=Homo sapiens GN=USP39 PE=1 SV=2	1.83436	7.86311	hit
DDX42	Q86XP3	ATP-dependent RNA helicase DDX42 OS=Homo sapiens GN=DDX42 PE=1 SV=1	1.83387	9.45017	hit
EZR	E7EQR4|P15311	Ezrin OS=Homo sapiens GN=EZR PE=1 SV=3|Ezrin OS=Homo sapiens GN=EZR PE=1 SV=4	1.83188	8.06585	hit
ILF2	B4DY09|Q12905	Interleukin enhancer-binding factor 2 OS=Homo sapiens GN=ILF2 PE=1 SV=1|Interleukin enhancer-binding factor 2 OS=Homo sapiens GN=ILF2 PE=1 SV=2	1.83124	8.48581	hit
TAGLN2	P37802|P37802-2	Isoform 2 of Transgelin-2 OS=Homo sapiens GN=TAGLN2|Transgelin-2 OS=Homo sapiens GN=TAGLN2 PE=1 SV=3	1.82923	7.47742	hit
FLNB	O75369-8	Isoform 8 of Filamin-B OS=Homo sapiens GN=FLNB	1.82837	9.09958	hit
PABPN1|BCL2L2	B4DEH8|G3V4T2|H0YJH9|Q86U42|Q86U42-2|Q92843-2	Polyadenylate-binding protein 2 OS=Homo sapiens GN=PABPN1 PE=1 SV=1|Polyadenylate-binding protein 2 OS=Homo sapiens GN=PABPN1 PE=1 SV=1|Polyadenylate-binding protein 2 (Fragment) OS=Homo sapiens GN=PABPN1 PE=1 SV=1|Polyadenylate-binding protein 2 OS=Homo sapiens GN=PABPN1 PE=1 SV=3|Isoform 2 of Polyadenylate-binding protein 2 OS=Homo sapiens GN=PABPN1|Isoform 3 of Bcl-2-like protein 2 OS=Homo sap…	1.82278	7.45887	hit
NONO	Q15233	Non-POU domain-containing octamer-binding protein OS=Homo sapiens GN=NONO PE=1 SV=4	1.82044	8.78928	hit
TLN1	Q9Y490	Talin-1 OS=Homo sapiens GN=TLN1 PE=1 SV=3	1.8169	9.19672	hit
PKLR	P30613|P30613-2	Pyruvate kinase PKLR OS=Homo sapiens GN=PKLR PE=1 SV=2|Isoform L-type of Pyruvate kinase PKLR OS=Homo sapiens GN=PKLR	1.8154	8.00639	hit
FUBP1	Q96AE4-2	Isoform 2 of Far upstream element-binding protein 1 OS=Homo sapiens GN=FUBP1	1.81419	9.19629	hit
BCAS2	O75934	Pre-mRNA-splicing factor SPF27 OS=Homo sapiens GN=BCAS2 PE=1 SV=1	1.81379	4.33257	hit
BUB3	J3QT28|O43684|O43684-2	Isoform 2 of Mitotic checkpoint protein BUB3 OS=Homo sapiens GN=BUB3|Mitotic checkpoint protein BUB3 (Fragment) OS=Homo sapiens GN=BUB3 PE=1 SV=1|Mitotic checkpoint protein BUB3 OS=Homo sapiens GN=BUB3 PE=1 SV=1	1.8137	6.70222	hit
PBDC1	Q9BVG4	Protein PBDC1 OS=Homo sapiens GN=PBDC1 PE=1 SV=1	1.81269	6.22622	hit
BZW2	E7ETZ4|Q9Y6E2	Basic leucine zipper and W2 domain-containing protein 2 (Fragment) OS=Homo sapiens GN=BZW2 PE=1 SV=1|Basic leucine zipper and W2 domain-containing protein 2 OS=Homo sapiens GN=BZW2 PE=1 SV=1	1.81139	5.22357	hit
KHDRBS1	Q07666|Q07666-2	KH domain-containing, RNA-binding, signal transduction-associated protein 1 OS=Homo sapiens GN=KHDRBS1 PE=1 SV=1|Isoform 2 of KH domain-containing, RNA-binding, signal transduction-associated protein 1 OS=Homo sapiens GN=KHDRBS1	1.80432	6.50391	hit
AHCYL1	O43865|O43865-2	Adenosylhomocysteinase 2 OS=Homo sapiens GN=AHCYL1 PE=1 SV=2|Isoform 2 of Adenosylhomocysteinase 2 OS=Homo sapiens GN=AHCYL1	1.80063	7.79714	hit
NIT2	H7C579|Q9NQR4	Omega-amidase NIT2 (Fragment) OS=Homo sapiens GN=NIT2 PE=1 SV=7|Omega-amidase NIT2 OS=Homo sapiens GN=NIT2 PE=1 SV=1	1.79947	5.03993	hit
PITPNB	P48739|P48739-2|P48739-3	Phosphatidylinositol transfer protein beta isoform OS=Homo sapiens GN=PITPNB PE=1 SV=2|Isoform 2 of Phosphatidylinositol transfer protein beta isoform OS=Homo sapiens GN=PITPNB|Isoform 3 of Phosphatidylinositol transfer protein beta isoform OS=Homo sapiens GN=PITPNB	1.79762	8.90448	hit
FKBP3	Q00688	Peptidyl-prolyl cis-trans isomerase FKBP3 OS=Homo sapiens GN=FKBP3 PE=1 SV=1	1.79726	5.39053	hit
NANS	Q9NR45	Sialic acid synthase OS=Homo sapiens GN=NANS PE=1 SV=2	1.79685	8.06728	hit
PHGDH	O43175	D-3-phosphoglycerate dehydrogenase OS=Homo sapiens GN=PHGDH PE=1 SV=4	1.79685	5.51068	hit
VCL	P18206|P18206-2	Vinculin OS=Homo sapiens GN=VCL PE=1 SV=4|Isoform 1 of Vinculin OS=Homo sapiens GN=VCL	1.79494	6.35578	hit
COTL1	Q14019	Coactosin-like protein OS=Homo sapiens GN=COTL1 PE=1 SV=3	1.79328	3.37332	hit
EIF3F	O00303	Eukaryotic translation initiation factor 3 subunit F OS=Homo sapiens GN=EIF3F PE=1 SV=1	1.791	6.64504	hit
TPT1	A0A0B4J2C3|P13693|Q5W0H4	Translationally-controlled tumor protein OS=Homo sapiens GN=TPT1 PE=1 SV=1|Translationally-controlled tumor protein OS=Homo sapiens GN=TPT1 PE=1 SV=1|Translationally-controlled tumor protein OS=Homo sapiens GN=TPT1 PE=1 SV=1	1.78994	7.2268	hit
TIMP1	P01033|Q5H9A7	Metalloproteinase inhibitor 1 OS=Homo sapiens GN=TIMP1 PE=1 SV=1|Metalloproteinase inhibitor 1 OS=Homo sapiens GN=TIMP1 PE=1 SV=1	1.78799	2.68578	hit
EFTUD2	Q15029|Q15029-2|Q15029-3	116 kDa U5 small nuclear ribonucleoprotein component OS=Homo sapiens GN=EFTUD2 PE=1 SV=1|Isoform 2 of 116 kDa U5 small nuclear ribonucleoprotein component OS=Homo sapiens GN=EFTUD2|Isoform 3 of 116 kDa U5 small nuclear ribonucleoprotein component OS=Homo sapiens GN=EFTUD2	1.78578	8.12272	hit
PPP5C	H0YDU8|P53041	Serine/threonine-protein phosphatase (Fragment) OS=Homo sapiens GN=PPP5C PE=1 SV=1|Serine/threonine-protein phosphatase 5 OS=Homo sapiens GN=PPP5C PE=1 SV=1	1.78318	6.66633	hit
EDF1	O60869|O60869-2|O60869-3	Endothelial differentiation-related factor 1 OS=Homo sapiens GN=EDF1 PE=1 SV=1|Isoform 2 of Endothelial differentiation-related factor 1 OS=Homo sapiens GN=EDF1|Isoform 3 of Endothelial differentiation-related factor 1 OS=Homo sapiens GN=EDF1	1.78166	9.14214	hit
DPYSL3	Q14195-2	Isoform LCRMP-4 of Dihydropyrimidinase-related protein 3 OS=Homo sapiens GN=DPYSL3	1.77721	7.71234	hit
SERBP1	Q8NC51|Q8NC51-2|Q8NC51-3|Q8NC51-4	Plasminogen activator inhibitor 1 RNA-binding protein OS=Homo sapiens GN=SERBP1 PE=1 SV=2|Isoform 2 of Plasminogen activator inhibitor 1 RNA-binding protein OS=Homo sapiens GN=SERBP1|Isoform 3 of Plasminogen activator inhibitor 1 RNA-binding protein OS=Homo sapiens GN=SERBP1|Isoform 4 of Plasminogen activator inhibitor 1 RNA-binding protein OS=Homo sapiens GN=SERBP1	1.77398	7.85029	hit
FDPS	P14324|P14324-2	Farnesyl pyrophosphate synthase OS=Homo sapiens GN=FDPS PE=1 SV=4|Isoform 2 of Farnesyl pyrophosphate synthase OS=Homo sapiens GN=FDPS	1.7734	7.68489	hit
BCAT1	P54687|P54687-2|P54687-3|P54687-4|P54687-5	Branched-chain-amino-acid aminotransferase, cytosolic OS=Homo sapiens GN=BCAT1 PE=1 SV=3|Isoform 2 of Branched-chain-amino-acid aminotransferase, cytosolic OS=Homo sapiens GN=BCAT1|Isoform 3 of Branched-chain-amino-acid aminotransferase, cytosolic OS=Homo sapiens GN=BCAT1|Isoform 4 of Branched-chain-amino-acid aminotransferase, cytosolic OS=Homo sapiens GN=BCAT1|Isoform 5 of Branched-chain-amino-…	1.772	6.97002	hit
MAP1B	P46821	Microtubule-associated protein 1B OS=Homo sapiens GN=MAP1B PE=1 SV=2	1.77131	8.76829	hit
SERPINB8	C9JVA8|P50452|P50452-3	Isoform 3 of Serpin B8 OS=Homo sapiens GN=SERPINB8|Serpin B8 (Fragment) OS=Homo sapiens GN=SERPINB8 PE=1 SV=1|Serpin B8 OS=Homo sapiens GN=SERPINB8 PE=1 SV=2	1.77036	5.29979	hit
CIAPIN1	H3BPG7|H3BT65|H3BV90|Q6FI81|Q6FI81-3	Anamorsin OS=Homo sapiens GN=CIAPIN1 PE=1 SV=1|Anamorsin OS=Homo sapiens GN=CIAPIN1 PE=1 SV=2|Fe-S cluster assembly protein DRE2 OS=Homo sapiens GN=CIAPIN1 PE=1 SV=1|Isoform 3 of Anamorsin OS=Homo sapiens GN=CIAPIN1	1.76703	5.80633	hit
GDI2	P50395|Q5SX86	Rab GDP dissociation inhibitor beta OS=Homo sapiens GN=GDI2 PE=1 SV=2|Rab GDP dissociation inhibitor beta (Fragment) OS=Homo sapiens GN=GDI2 PE=1 SV=1	1.7669	8.51396	hit
FSCN1	A0A0A0MSB2|Q16658	Fascin (Fragment) OS=Homo sapiens GN=FSCN1 PE=1 SV=5|Fascin OS=Homo sapiens GN=FSCN1 PE=1 SV=3	1.76597	7.90425	hit
LAP3	P28838|P28838-2	Cytosol aminopeptidase OS=Homo sapiens GN=LAP3 PE=1 SV=3|Isoform 2 of Cytosol aminopeptidase OS=Homo sapiens GN=LAP3	1.76457	6.43307	hit
SRSF1	J3KTL2|Q07955|Q07955-2|Q07955-3	Serine/arginine-rich-splicing factor 1 OS=Homo sapiens GN=SRSF1 PE=1 SV=1|Serine/arginine-rich splicing factor 1 OS=Homo sapiens GN=SRSF1 PE=1 SV=2|Isoform ASF-2 of Serine/arginine-rich splicing factor 1 OS=Homo sapiens GN=SRSF1|Isoform ASF-3 of Serine/arginine-rich splicing factor 1 OS=Homo sapiens GN=SRSF1	1.76082	4.88584	hit
SLC9A3R1	O14745	Na(+)/H(+) exchange regulatory cofactor NHE-RF1 OS=Homo sapiens GN=SLC9A3R1 PE=1 SV=4	1.7595	4.22548	hit
ACTN1	G3V2X9|P12814|P12814-2|P12814-3|P12814-4	Alpha-actinin-1 (Fragment) OS=Homo sapiens GN=ACTN1 PE=1 SV=1|Alpha-actinin-1 OS=Homo sapiens GN=ACTN1 PE=1 SV=2|Isoform 2 of Alpha-actinin-1 OS=Homo sapiens GN=ACTN1|Isoform 3 of Alpha-actinin-1 OS=Homo sapiens GN=ACTN1|Isoform 4 of Alpha-actinin-1 OS=Homo sapiens GN=ACTN1	1.75586	4.90243	hit
SPTAN1	A0A0D9SF54|A0A0D9SGF6|Q13813|Q13813-2|Q13813-3	Spectrin alpha chain, non-erythrocytic 1 OS=Homo sapiens GN=SPTAN1 PE=1 SV=1|Spectrin alpha chain, non-erythrocytic 1 OS=Homo sapiens GN=SPTAN1 PE=1 SV=1|Spectrin alpha chain, non-erythrocytic 1 OS=Homo sapiens GN=SPTAN1 PE=1 SV=3|Isoform 2 of Spectrin alpha chain, non-erythrocytic 1 OS=Homo sapiens GN=SPTAN1|Isoform 3 of Spectrin alpha chain, non-erythrocytic 1 OS=Homo sapiens GN=SPTAN1	1.75406	7.88954	hit
G3BP2	Q9UN86|Q9UN86-2	Ras GTPase-activating protein-binding protein 2 OS=Homo sapiens GN=G3BP2 PE=1 SV=2|Isoform B of Ras GTPase-activating protein-binding protein 2 OS=Homo sapiens GN=G3BP2	1.74738	7.30169	hit
NIF3L1	Q9GZT8|Q9GZT8-2	NIF3-like protein 1 OS=Homo sapiens GN=NIF3L1 PE=1 SV=2|Isoform 2 of NIF3-like protein 1 OS=Homo sapiens GN=NIF3L1	1.74725	6.80563	hit
LRRC47	Q8N1G4	Leucine-rich repeat-containing protein 47 OS=Homo sapiens GN=LRRC47 PE=1 SV=1	1.74574	4.56208	hit
ASS1	P00966	Argininosuccinate synthase OS=Homo sapiens GN=ASS1 PE=1 SV=2	1.74468	4.38525	hit
ANP32A	H0YN26|P39687	Acidic leucine-rich nuclear phosphoprotein 32 family member A OS=Homo sapiens GN=ANP32A PE=1 SV=1	1.7431	5.5597	hit
SELENBP1	Q13228|Q13228-3|Q13228-4	Isoform 3 of Selenium-binding protein 1 OS=Homo sapiens GN=SELENBP1|Isoform 4 of Selenium-binding protein 1 OS=Homo sapiens GN=SELENBP1|Selenium-binding protein 1 OS=Homo sapiens GN=SELENBP1 PE=1 SV=2	1.73768	4.79273	hit
AHCY	P23526	Adenosylhomocysteinase OS=Homo sapiens GN=AHCY PE=1 SV=4	1.73147	8.14345	hit
RTCB	Q9Y3I0	tRNA-splicing ligase RtcB homolog OS=Homo sapiens GN=RTCB PE=1 SV=1	1.73142	7.37968	hit
LPP	A0A087WZF1|Q93052	Lipoma-preferred partner OS=Homo sapiens GN=LPP PE=1 SV=1|Lipoma-preferred partner OS=Homo sapiens GN=LPP PE=1 SV=1	1.72726	4.87354	hit
RBM8A	Q9Y5S9	RNA-binding protein 8A OS=Homo sapiens GN=RBM8A PE=1 SV=1	1.72642	5.36583	hit
PRDX6	P30041	Peroxiredoxin-6 OS=Homo sapiens GN=PRDX6 PE=1 SV=3	1.72593	5.86876	hit
CXORF56	Q9H5V9|Q9H5V9-2|Q9H5V9-3	UPF0428 protein CXorf56 OS=Homo sapiens GN=CXorf56 PE=1 SV=1|Isoform 2 of UPF0428 protein CXorf56 OS=Homo sapiens GN=CXorf56|Isoform 3 of UPF0428 protein CXorf56 OS=Homo sapiens GN=CXorf56	1.72547	8.30238	hit
DCTN2	H0YI98|Q13561|Q13561-2|Q13561-3	Dynactin subunit 2 (Fragment) OS=Homo sapiens GN=DCTN2 PE=1 SV=1|Dynactin subunit 2 OS=Homo sapiens GN=DCTN2 PE=1 SV=4|Isoform 2 of Dynactin subunit 2 OS=Homo sapiens GN=DCTN2|Isoform 3 of Dynactin subunit 2 OS=Homo sapiens GN=DCTN2	1.72519	5.06717	hit
CAPZB	B1AK87|B1AK88|P47756-2	Capping protein (Actin filament) muscle Z-line, beta, isoform CRA_a OS=Homo sapiens GN=CAPZB PE=1 SV=1|Capping protein (Actin filament) muscle Z-line, beta, isoform CRA_d OS=Homo sapiens GN=CAPZB PE=1 SV=1|Isoform 2 of F-actin-capping protein subunit beta OS=Homo sapiens GN=CAPZB	1.72493	6.8783	hit
SEC31A	D6REX3|O94979|O94979-10|O94979-2|O94979-3|O94979-4|O94979-6|O94979-8|O94979-9	Protein transport protein Sec31A OS=Homo sapiens GN=SEC31A PE=1 SV=1|Protein transport protein Sec31A OS=Homo sapiens GN=SEC31A PE=1 SV=3|Isoform 10 of Protein transport protein Sec31A OS=Homo sapiens GN=SEC31A|Isoform 2 of Protein transport protein Sec31A OS=Homo sapiens GN=SEC31A|Isoform 3 of Protein transport protein Sec31A OS=Homo sapiens GN=SEC31A|Isoform 4 of Protein transport protein Sec31…	1.71939	5.90383	hit
MDH1	P40925|P40925-3	Malate dehydrogenase, cytoplasmic OS=Homo sapiens GN=MDH1 PE=1 SV=4|Isoform 3 of Malate dehydrogenase, cytoplasmic OS=Homo sapiens GN=MDH1	1.71883	6.05166	hit
PSAT1	Q9Y617	Phosphoserine aminotransferase OS=Homo sapiens GN=PSAT1 PE=1 SV=2	1.71651	4.87441	hit
PDXK	F2Z2Y4|O00764	Pyridoxal kinase OS=Homo sapiens GN=PDXK PE=1 SV=1|Pyridoxal kinase OS=Homo sapiens GN=PDXK PE=1 SV=1	1.71387	6.90573	hit
ACAT2	Q9BWD1|Q9BWD1-2	Acetyl-CoA acetyltransferase, cytosolic OS=Homo sapiens GN=ACAT2 PE=1 SV=2|Isoform 2 of Acetyl-CoA acetyltransferase, cytosolic OS=Homo sapiens GN=ACAT2	1.71291	5.2797	hit
DUSP3	P51452|P51452-2	Dual specificity protein phosphatase 3 OS=Homo sapiens GN=DUSP3 PE=1 SV=1|Isoform 2 of Dual specificity protein phosphatase 3 OS=Homo sapiens GN=DUSP3	1.71267	4.44802	hit
PDIA3	P30101	Protein disulfide-isomerase A3 OS=Homo sapiens GN=PDIA3 PE=1 SV=4	1.71148	7.47882	hit
LYPLA2	O95372|Q5QPQ0	Acyl-protein thioesterase 2 OS=Homo sapiens GN=LYPLA2 PE=1 SV=1|Acyl-protein thioesterase 2 OS=Homo sapiens GN=LYPLA2 PE=1 SV=1	1.71124	6.23837	hit
SF3A1	Q15459	Splicing factor 3A subunit 1 OS=Homo sapiens GN=SF3A1 PE=1 SV=1	1.70976	8.51956	hit
PPAT	Q06203	Amidophosphoribosyltransferase OS=Homo sapiens GN=PPAT PE=1 SV=1	1.70737	6.45227	hit
COPA	P53621|P53621-2	Coatomer subunit alpha OS=Homo sapiens GN=COPA PE=1 SV=2|Isoform 2 of Coatomer subunit alpha OS=Homo sapiens GN=COPA	1.70399	7.41764	hit
GNS	F6S8M0|H7C3P4|P15586|P15586-2	N-acetylglucosamine-6-sulfatase OS=Homo sapiens GN=GNS PE=1 SV=1|N-acetylglucosamine-6-sulfatase OS=Homo sapiens GN=GNS PE=1 SV=1|N-acetylglucosamine-6-sulfatase OS=Homo sapiens GN=GNS PE=1 SV=3|Isoform 2 of N-acetylglucosamine-6-sulfatase OS=Homo sapiens GN=GNS	1.70223	7.72519	hit
APEH	C9JIF9|P13798	Acylamino-acid-releasing enzyme OS=Homo sapiens GN=APEH PE=1 SV=1|Acylamino-acid-releasing enzyme OS=Homo sapiens GN=APEH PE=1 SV=4	1.70168	7.99658	hit
GCLC	A0A0C4DGB2|D6R959|P48506	Glutamate--cysteine ligase catalytic subunit (Fragment) OS=Homo sapiens GN=GCLC PE=1 SV=1|Glutamate--cysteine ligase catalytic subunit OS=Homo sapiens GN=GCLC PE=1 SV=1|Glutamate--cysteine ligase catalytic subunit OS=Homo sapiens GN=GCLC PE=1 SV=2	1.70138	7.5974	hit
ZYX	Q15942|Q15942-2	Isoform 2 of Zyxin OS=Homo sapiens GN=ZYX|Zyxin OS=Homo sapiens GN=ZYX PE=1 SV=1	1.69925	8.35988	hit
TPM3	A0A087WWU8|P06753-2|P06753-5|P06753-6	Isoform 2 of Tropomyosin alpha-3 chain OS=Homo sapiens GN=TPM3|Isoform 5 of Tropomyosin alpha-3 chain OS=Homo sapiens GN=TPM3|Isoform 6 of Tropomyosin alpha-3 chain OS=Homo sapiens GN=TPM3|Tropomyosin alpha-3 chain OS=Homo sapiens GN=TPM3 PE=1 SV=1	1.69671	8.45083	hit
DHX9	Q08211	ATP-dependent RNA helicase A OS=Homo sapiens GN=DHX9 PE=1 SV=4	1.69549	4.34008	hit
ALDOA	H3BQN4|J3KPS3|P04075	Fructose-bisphosphate aldolase A OS=Homo sapiens GN=ALDOA PE=1 SV=2|Fructose-bisphosphate aldolase OS=Homo sapiens GN=ALDOA PE=1 SV=1	1.68819	6.55361	hit
RPL11	P62913|P62913-2	60S ribosomal protein L11 OS=Homo sapiens GN=RPL11 PE=1 SV=2|Isoform 2 of 60S ribosomal protein L11 OS=Homo sapiens GN=RPL11	1.687	8.98066	hit
NLN	E9PCB6|H0YAK4|Q9BYT8	Neurolysin, mitochondrial (Fragment) OS=Homo sapiens GN=NLN PE=1 SV=1|Neurolysin, mitochondrial OS=Homo sapiens GN=NLN PE=1 SV=1	1.68651	5.7634	hit
IARS	P41252	Isoleucine--tRNA ligase, cytoplasmic OS=Homo sapiens GN=IARS PE=1 SV=2	1.68461	8.62602	hit
CCT8	P50990|P50990-2	T-complex protein 1 subunit theta OS=Homo sapiens GN=CCT8 PE=1 SV=4|Isoform 2 of T-complex protein 1 subunit theta OS=Homo sapiens GN=CCT8	1.68404	8.39616	hit
CLTC	A0A087WVQ6|Q00610|Q00610-2	Clathrin heavy chain OS=Homo sapiens GN=CLTC PE=1 SV=1|Clathrin heavy chain 1 OS=Homo sapiens GN=CLTC PE=1 SV=5|Isoform 2 of Clathrin heavy chain 1 OS=Homo sapiens GN=CLTC	1.68209	7.34949	hit
AKR1B1	E9PCX2|E9PEF9|P15121	Aldose reductase OS=Homo sapiens GN=AKR1B1 PE=1 SV=1|Aldose reductase OS=Homo sapiens GN=AKR1B1 PE=1 SV=3	1.68013	5.61202	hit
ADSS	P30520	Adenylosuccinate synthetase isozyme 2 OS=Homo sapiens GN=ADSS PE=1 SV=3	1.6783	6.27569	hit
CAP1	Q01518	Adenylyl cyclase-associated protein 1 OS=Homo sapiens GN=CAP1 PE=1 SV=5	1.67796	6.69218	hit
CBX5	P45973	Chromobox protein homolog 5 OS=Homo sapiens GN=CBX5 PE=1 SV=1	1.67769	5.91815	hit
CAPRIN1	A0A087X082|Q14444|Q14444-2	Caprin-1 OS=Homo sapiens GN=CAPRIN1 PE=1 SV=1|Caprin-1 OS=Homo sapiens GN=CAPRIN1 PE=1 SV=2|Isoform 2 of Caprin-1 OS=Homo sapiens GN=CAPRIN1	1.67604	3.32406	hit
ELAVL1	Q15717|Q15717-2	ELAV-like protein 1 OS=Homo sapiens GN=ELAVL1 PE=1 SV=2|Isoform 2 of ELAV-like protein 1 OS=Homo sapiens GN=ELAVL1	1.67444	6.41773	hit
RCC2	Q9P258	Protein RCC2 OS=Homo sapiens GN=RCC2 PE=1 SV=2	1.66295	4.18408	hit
CLIP1	F5H1T5|F5H6A0|F6VGP8|J3KP58|P30622|P30622-1|P30622-2	CAP-Gly domain-containing linker protein 1 (Fragment) OS=Homo sapiens GN=CLIP1 PE=1 SV=1|CAP-Gly domain-containing linker protein 1 OS=Homo sapiens GN=CLIP1 PE=1 SV=1|CAP-Gly domain-containing linker protein 1 OS=Homo sapiens GN=CLIP1 PE=1 SV=2|Isoform 2 of CAP-Gly domain-containing linker protein 1 OS=Homo sapiens GN=CLIP1|Isoform 3 of CAP-Gly domain-containing linker protein 1 OS=Homo sapiens G…	1.66088	7.73326	hit
PARK7	K7ELW0|Q99497	Protein deglycase DJ-1 OS=Homo sapiens GN=PARK7 PE=1 SV=1|Protein deglycase DJ-1 OS=Homo sapiens GN=PARK7 PE=1 SV=2	1.6583	8.23859	hit
EIF4B	E7EX17|P23588|P23588-2	Eukaryotic translation initiation factor 4B OS=Homo sapiens GN=EIF4B PE=1 SV=1|Eukaryotic translation initiation factor 4B OS=Homo sapiens GN=EIF4B PE=1 SV=2|Isoform 2 of Eukaryotic translation initiation factor 4B OS=Homo sapiens GN=EIF4B	1.65812	7.55169	hit
TAF15	Q92804|Q92804-2	TATA-binding protein-associated factor 2N OS=Homo sapiens GN=TAF15 PE=1 SV=1|Isoform Short of TATA-binding protein-associated factor 2N OS=Homo sapiens GN=TAF15	1.65229	5.35951	hit
PDAP1	Q13442	28 kDa heat- and acid-stable phosphoprotein OS=Homo sapiens GN=PDAP1 PE=1 SV=1	1.64045	5.22294	hit
TPP2	P29144|Q5VZU9	Tripeptidyl-peptidase 2 OS=Homo sapiens GN=TPP2 PE=1 SV=4|Tripeptidyl-peptidase 2 OS=Homo sapiens GN=TPP2 PE=1 SV=1	1.64008	7.26104	hit
HCFC1	A6NEM2|P51610|P51610-2|P51610-4	Host cell factor 1 OS=Homo sapiens GN=HCFC1 PE=1 SV=2|Host cell factor 1 OS=Homo sapiens GN=HCFC1 PE=1 SV=2|Isoform 2 of Host cell factor 1 OS=Homo sapiens GN=HCFC1|Isoform 4 of Host cell factor 1 OS=Homo sapiens GN=HCFC1	1.63923	7.19672	hit
HNRNPA3	P51991|P51991-2	Heterogeneous nuclear ribonucleoprotein A3 OS=Homo sapiens GN=HNRNPA3 PE=1 SV=2|Isoform 2 of Heterogeneous nuclear ribonucleoprotein A3 OS=Homo sapiens GN=HNRNPA3	1.63871	3.11965	hit
EIF3I	Q13347	Eukaryotic translation initiation factor 3 subunit I OS=Homo sapiens GN=EIF3I PE=1 SV=1	1.63852	7.04138	hit
ARCN1	B0YIW6|P48444|P48444-2	Archain 1, isoform CRA_a OS=Homo sapiens GN=ARCN1 PE=1 SV=1|Coatomer subunit delta OS=Homo sapiens GN=ARCN1 PE=1 SV=1|Isoform 2 of Coatomer subunit delta OS=Homo sapiens GN=ARCN1	1.63788	8.28527	hit
OSBP	P22059	Oxysterol-binding protein 1 OS=Homo sapiens GN=OSBP PE=1 SV=1	1.63742	3.93893	hit
ARHGDIA	P52565	Rho GDP-dissociation inhibitor 1 OS=Homo sapiens GN=ARHGDIA PE=1 SV=3	1.63593	7.65076	hit
HNRNPR	O43390	Heterogeneous nuclear ribonucleoprotein R OS=Homo sapiens GN=HNRNPR PE=1 SV=1	1.62907	7.04809	hit
RRBP1	A0A0A0MRV0|Q9P2E9|Q9P2E9-2	Isoform 1 of Ribosome-binding protein 1 OS=Homo sapiens GN=RRBP1|Ribosome-binding protein 1 OS=Homo sapiens GN=RRBP1 PE=1 SV=1|Ribosome-binding protein 1 OS=Homo sapiens GN=RRBP1 PE=1 SV=4	1.62344	7.78265	hit
UBFD1	H3BRL3|O14562	Ubiquitin domain-containing protein UBFD1 OS=Homo sapiens GN=UBFD1 PE=1 SV=1|Ubiquitin domain-containing protein UBFD1 OS=Homo sapiens GN=UBFD1 PE=1 SV=2	1.62323	1.66248	hit
SEPT2	B5MCX3	Septin-2 OS=Homo sapiens GN=SEPT2 PE=1 SV=1	1.61844	7.67737	hit
COPG1	Q9Y678	Coatomer subunit gamma-1 OS=Homo sapiens GN=COPG1 PE=1 SV=1	1.61741	4.00357	hit
ATIC	P31939|P31939-2	Bifunctional purine biosynthesis protein PURH OS=Homo sapiens GN=ATIC PE=1 SV=3|Isoform 2 of Bifunctional purine biosynthesis protein PURH OS=Homo sapiens GN=ATIC	1.61692	6.4245	hit
SNRPA	M0QZG7|M0R221|M0R2B8|P09012	U1 small nuclear ribonucleoprotein A (Fragment) OS=Homo sapiens GN=SNRPA PE=1 SV=1|U1 small nuclear ribonucleoprotein A OS=Homo sapiens GN=SNRPA PE=1 SV=3	1.60822	4.85218	hit
FLNC	Q14315|Q14315-2	Filamin-C OS=Homo sapiens GN=FLNC PE=1 SV=3|Isoform 2 of Filamin-C OS=Homo sapiens GN=FLNC	1.60368	4.76025	hit
CAST	A0A0C4DGB5|P20810-10|P20810-5|P20810-6|P20810-7|P20810-9	Calpastatin OS=Homo sapiens GN=CAST PE=1 SV=1|Isoform 10 of Calpastatin OS=Homo sapiens GN=CAST|Isoform 5 of Calpastatin OS=Homo sapiens GN=CAST|Isoform 6 of Calpastatin OS=Homo sapiens GN=CAST|Isoform 7 of Calpastatin OS=Homo sapiens GN=CAST|Isoform 9 of Calpastatin OS=Homo sapiens GN=CAST	1.60005	5.57236	hit
RDX	E9PNV3|P35241|P35241-5	Radixin (Fragment) OS=Homo sapiens GN=RDX PE=1 SV=1|Radixin OS=Homo sapiens GN=RDX PE=1 SV=1|Isoform 5 of Radixin OS=Homo sapiens GN=RDX	1.5999	6.61607	hit
SSRP1	Q08945	FACT complex subunit SSRP1 OS=Homo sapiens GN=SSRP1 PE=1 SV=1	1.59623	7.39726	hit
DNMT1	P26358|P26358-2|P26358-3	DNA (cytosine-5)-methyltransferase 1 OS=Homo sapiens GN=DNMT1 PE=1 SV=2|Isoform 2 of DNA (cytosine-5)-methyltransferase 1 OS=Homo sapiens GN=DNMT1|Isoform 3 of DNA (cytosine-5)-methyltransferase 1 OS=Homo sapiens GN=DNMT1	1.59328	5.21422	hit
SF3B3	Q15393	Splicing factor 3B subunit 3 OS=Homo sapiens GN=SF3B3 PE=1 SV=4	1.59242	6.74809	hit
PPA1	Q15181	Inorganic pyrophosphatase OS=Homo sapiens GN=PPA1 PE=1 SV=2	1.58985	5.80184	hit
AHNAK	Q09666	Neuroblast differentiation-associated protein AHNAK OS=Homo sapiens GN=AHNAK PE=1 SV=2	1.58566	8.18031	hit
BCCIP	Q9P287	BRCA2 and CDKN1A-interacting protein OS=Homo sapiens GN=BCCIP PE=1 SV=1	1.58499	5.21112	hit
MAP4	E7EVA0	Microtubule-associated protein OS=Homo sapiens GN=MAP4 PE=1 SV=1	1.58438	6.54059	hit
IPO7	O95373	Importin-7 OS=Homo sapiens GN=IPO7 PE=1 SV=1	1.58258	4.29177	hit
WDR12	Q9GZL7	Ribosome biogenesis protein WDR12 OS=Homo sapiens GN=WDR12 PE=1 SV=2	1.58195	6.11967	hit
RPL5	P46777	60S ribosomal protein L5 OS=Homo sapiens GN=RPL5 PE=1 SV=3	1.58159	6.87848	hit
DDB1	Q16531|Q16531-2	DNA damage-binding protein 1 OS=Homo sapiens GN=DDB1 PE=1 SV=1|Isoform 2 of DNA damage-binding protein 1 OS=Homo sapiens GN=DDB1	1.57745	7.66523	hit
LRBA	E9PEM5|P50851|P50851-2	Isoform 2 of Lipopolysaccharide-responsive and beige-like anchor protein OS=Homo sapiens GN=LRBA|Lipopolysaccharide-responsive and beige-like anchor protein OS=Homo sapiens GN=LRBA PE=1 SV=1|Lipopolysaccharide-responsive and beige-like anchor protein OS=Homo sapiens GN=LRBA PE=1 SV=4	1.57643	6.4395	hit
AK2	P54819	Adenylate kinase 2, mitochondrial OS=Homo sapiens GN=AK2 PE=1 SV=2	1.57463	6.94462	hit
SF3B1	O75533	Splicing factor 3B subunit 1 OS=Homo sapiens GN=SF3B1 PE=1 SV=3	1.57379	7.05839	hit
EIF5B	A0A087WUT6|O60841	Eukaryotic translation initiation factor 5B OS=Homo sapiens GN=EIF5B PE=1 SV=1|Eukaryotic translation initiation factor 5B OS=Homo sapiens GN=EIF5B PE=1 SV=4	1.5696	3.84789	hit
KCTD12	Q96CX2	BTB/POZ domain-containing protein KCTD12 OS=Homo sapiens GN=KCTD12 PE=1 SV=1	1.56455	2.12888	hit
HSPA4L	E9PDE8|O95757	Heat shock 70 kDa protein 4L OS=Homo sapiens GN=HSPA4L PE=1 SV=1|Heat shock 70 kDa protein 4L OS=Homo sapiens GN=HSPA4L PE=1 SV=3	1.56447	8.20316	hit
HNRNPC	B2R5W2|B4DY08|G3V2Q1|G3V4C1|G3V4W0|G3V576|P07910|P07910-2	Heterogeneous nuclear ribonucleoproteins C1/C2 OS=Homo sapiens GN=HNRNPC PE=1 SV=1|Heterogeneous nuclear ribonucleoproteins C1/C2 OS=Homo sapiens GN=HNRNPC PE=1 SV=1|Heterogeneous nuclear ribonucleoproteins C1/C2 OS=Homo sapiens GN=HNRNPC PE=1 SV=1|Heterogeneous nuclear ribonucleoproteins C1/C2 OS=Homo sapiens GN=HNRNPC PE=1 SV=1|Heterogeneous nuclear ribonucleoproteins C1/C2 (Fragment) OS=Homo s…	1.56332	6.86439	hit
ALDH9A1	P49189|P49189-2	4-trimethylaminobutyraldehyde dehydrogenase OS=Homo sapiens GN=ALDH9A1 PE=1 SV=3|Isoform 2 of 4-trimethylaminobutyraldehyde dehydrogenase OS=Homo sapiens GN=ALDH9A1	1.56248	4.5015	hit
ACTG1	I3L4N8|K7EM38|P63261	Actin, cytoplasmic 2 (Fragment) OS=Homo sapiens GN=ACTG1 PE=1 SV=1|Actin, cytoplasmic 2 (Fragment) OS=Homo sapiens GN=ACTG1 PE=1 SV=7|Actin, cytoplasmic 2 OS=Homo sapiens GN=ACTG1 PE=1 SV=1	1.5605	7.26063	hit
SORD	Q00796	Sorbitol dehydrogenase OS=Homo sapiens GN=SORD PE=1 SV=4	1.55953	4.11092	hit
ACTR2	P61160|P61160-2	Actin-related protein 2 OS=Homo sapiens GN=ACTR2 PE=1 SV=1|Isoform 2 of Actin-related protein 2 OS=Homo sapiens GN=ACTR2	1.55773	7.5594	hit
GLOD4	F6TLX2|Q9HC38|Q9HC38-2	Glyoxalase domain-containing protein 4 OS=Homo sapiens GN=GLOD4 PE=1 SV=1|Glyoxalase domain-containing protein 4 OS=Homo sapiens GN=GLOD4 PE=1 SV=1|Isoform 2 of Glyoxalase domain-containing protein 4 OS=Homo sapiens GN=GLOD4	1.55755	6.5732	hit
AP2A1	O95782|O95782-2	AP-2 complex subunit alpha-1 OS=Homo sapiens GN=AP2A1 PE=1 SV=3|Isoform B of AP-2 complex subunit alpha-1 OS=Homo sapiens GN=AP2A1	1.55584	8.57864	hit
RBM10	A0A0A0MR66|P98175|P98175-2|P98175-3|P98175-4	RNA binding motif protein 10, isoform CRA_d OS=Homo sapiens GN=RBM10 PE=1 SV=1|RNA-binding protein 10 OS=Homo sapiens GN=RBM10 PE=1 SV=3|Isoform 2 of RNA-binding protein 10 OS=Homo sapiens GN=RBM10|Isoform 3 of RNA-binding protein 10 OS=Homo sapiens GN=RBM10|Isoform 4 of RNA-binding protein 10 OS=Homo sapiens GN=RBM10	1.55492	7.81998	hit
NSFL1C	Q9UNZ2|Q9UNZ2-4|Q9UNZ2-5	Isoform 2 of NSFL1 cofactor p47 OS=Homo sapiens GN=NSFL1C|Isoform 3 of NSFL1 cofactor p47 OS=Homo sapiens GN=NSFL1C|NSFL1 cofactor p47 OS=Homo sapiens GN=NSFL1C PE=1 SV=2	1.54701	5.62616	hit
RUVBL1	Q9Y265|Q9Y265-2	Isoform 2 of RuvB-like 1 OS=Homo sapiens GN=RUVBL1|RuvB-like 1 OS=Homo sapiens GN=RUVBL1 PE=1 SV=1	1.5449	7.724	hit
TKT	P29401|P29401-2	Transketolase OS=Homo sapiens GN=TKT PE=1 SV=3|Isoform 2 of Transketolase OS=Homo sapiens GN=TKT	1.54284	6.55495	hit
HN1L	A6NGP5|H3BMT0|H3BMV3|H3BTV5|H3BU16|Q9H910|Q9H910-2|Q9H910-3	Hematological and neurological-expressed 1-like protein OS=Homo sapiens GN=HN1L PE=1 SV=2|Hematological and neurological-expressed 1-like protein (Fragment) OS=Homo sapiens GN=HN1L PE=1 SV=1|Hematological and neurological-expressed 1-like protein (Fragment) OS=Homo sapiens GN=HN1L PE=1 SV=1|Hematological and neurological-expressed 1-like protein (Fragment) OS=Homo sapiens GN=HN1L PE=1 SV=1|Hemato…	1.54203	6.19618	hit
YBX1	A0A087X1S2|C9J5V9|P67809	Nuclease-sensitive element-binding protein 1 (Fragment) OS=Homo sapiens GN=YBX1 PE=1 SV=1|Nuclease-sensitive element-binding protein 1 OS=Homo sapiens GN=YBX1 PE=1 SV=2|Nuclease-sensitive element-binding protein 1 OS=Homo sapiens GN=YBX1 PE=1 SV=3	1.54133	7.57875	hit
KYNU	A0A087X297|B8ZZA3|Q16719|Q16719-2	Isoform 2 of Kynureninase OS=Homo sapiens GN=KYNU|Kynureninase (Fragment) OS=Homo sapiens GN=KYNU PE=1 SV=1|Kynureninase OS=Homo sapiens GN=KYNU PE=1 SV=1	1.53985	4.95841	hit
UBA2	Q9UBT2	SUMO-activating enzyme subunit 2 OS=Homo sapiens GN=UBA2 PE=1 SV=2	1.53866	5.2253	hit
IKBKAP	F5H2T0|O95163	Elongator complex protein 1 OS=Homo sapiens GN=IKBKAP PE=1 SV=1|Elongator complex protein 1 OS=Homo sapiens GN=IKBKAP PE=1 SV=3	1.53864	7.99027	hit
MSN	P26038	Moesin OS=Homo sapiens GN=MSN PE=1 SV=3	1.53793	5.4783	hit
EIF5	H0YLZ1|H0YN40|P55010	Eukaryotic translation initiation factor 5 (Fragment) OS=Homo sapiens GN=EIF5 PE=1 SV=1|Eukaryotic translation initiation factor 5 (Fragment) OS=Homo sapiens GN=EIF5 PE=1 SV=1|Eukaryotic translation initiation factor 5 OS=Homo sapiens GN=EIF5 PE=1 SV=2	1.53424	7.19172	hit
NUDT16	Q96DE0|Q96DE0-2|Q96DE0-3|Q96DE0-4	U8 snoRNA-decapping enzyme OS=Homo sapiens GN=NUDT16 PE=1 SV=2|Isoform 2 of U8 snoRNA-decapping enzyme OS=Homo sapiens GN=NUDT16|Isoform 3 of U8 snoRNA-decapping enzyme OS=Homo sapiens GN=NUDT16|Isoform 4 of U8 snoRNA-decapping enzyme OS=Homo sapiens GN=NUDT16	1.53195	6.94211	hit
EIF2B1	Q14232	Translation initiation factor eIF-2B subunit alpha OS=Homo sapiens GN=EIF2B1 PE=1 SV=1	1.52996	3.10713	hit
FH	P07954|P07954-2	Fumarate hydratase, mitochondrial OS=Homo sapiens GN=FH PE=1 SV=3|Isoform Cytoplasmic of Fumarate hydratase, mitochondrial OS=Homo sapiens GN=FH	1.52409	3.53735	hit
LMNB1	P20700	Lamin-B1 OS=Homo sapiens GN=LMNB1 PE=1 SV=2	1.52319	5.72195	hit
PEBP1	P30086	Phosphatidylethanolamine-binding protein 1 OS=Homo sapiens GN=PEBP1 PE=1 SV=3	1.52277	6.47277	hit
RPS3	P23396	40S ribosomal protein S3 OS=Homo sapiens GN=RPS3 PE=1 SV=2	1.52144	5.81715	hit
RCOR1	J3KN32|Q9UKL0	REST corepressor 1 OS=Homo sapiens GN=RCOR1 PE=1 SV=1|REST corepressor 1 OS=Homo sapiens GN=RCOR1 PE=1 SV=1	1.52102	7.36757	hit
ERH	P84090	Enhancer of rudimentary homolog OS=Homo sapiens GN=ERH PE=1 SV=1	1.51483	5.92425	hit
RPS18	P62269	40S ribosomal protein S18 OS=Homo sapiens GN=RPS18 PE=1 SV=3	1.50558	4.96788	hit
RUVBL2	M0R0Y3|Q9Y230|Q9Y230-2	Isoform 2 of RuvB-like 2 OS=Homo sapiens GN=RUVBL2|RuvB-like 2 OS=Homo sapiens GN=RUVBL2 PE=1 SV=3|RuvB-like helicase OS=Homo sapiens GN=RUVBL2 PE=1 SV=1	1.50341	6.36428	hit
GRIPAP1	A0A087WT45|Q4V328|Q4V328-2|Q4V328-3	GRIP1-associated protein 1 OS=Homo sapiens GN=GRIPAP1 PE=1 SV=1|GRIP1-associated protein 1 OS=Homo sapiens GN=GRIPAP1 PE=1 SV=1|Isoform 2 of GRIP1-associated protein 1 OS=Homo sapiens GN=GRIPAP1|Isoform 3 of GRIP1-associated protein 1 OS=Homo sapiens GN=GRIPAP1	1.50338	5.23925	hit
IMPDH2	E7ETK5|H0Y4R1|P12268	Inosine-5'-monophosphate dehydrogenase 2 (Fragment) OS=Homo sapiens GN=IMPDH2 PE=1 SV=1|Inosine-5'-monophosphate dehydrogenase 2 OS=Homo sapiens GN=IMPDH2 PE=1 SV=2	1.50282	4.95434	hit
ZC3H15	Q8WU90	Zinc finger CCCH domain-containing protein 15 OS=Homo sapiens GN=ZC3H15 PE=1 SV=1	1.50061	4.0212	hit
PGLS	M0R261|O95336	6-phosphogluconolactonase (Fragment) OS=Homo sapiens GN=PGLS PE=1 SV=1|6-phosphogluconolactonase OS=Homo sapiens GN=PGLS PE=1 SV=2	1.50026	5.60437	hit
OSGEP	G3V445|Q9NPF4	Probable tRNA N6-adenosine threonylcarbamoyltransferase (Fragment) OS=Homo sapiens GN=OSGEP PE=1 SV=7|Probable tRNA N6-adenosine threonylcarbamoyltransferase OS=Homo sapiens GN=OSGEP PE=1 SV=1	1.49923	2.46755	hit
CDV3	Q9UKY7|Q9UKY7-2	Isoform 2 of Protein CDV3 homolog OS=Homo sapiens GN=CDV3|Protein CDV3 homolog OS=Homo sapiens GN=CDV3 PE=1 SV=1	1.49796	8.00993	hit
CUTA	O60888|O60888-2|O60888-3	Protein CutA OS=Homo sapiens GN=CUTA PE=1 SV=2|Isoform A of Protein CutA OS=Homo sapiens GN=CUTA|Isoform C of Protein CutA OS=Homo sapiens GN=CUTA	1.49506	4.4869	hit
RPL22	K7EJT5|K7EKS7|K7ELC4|K7EMH1|K7EP65|K7ERI7|P35268	60S ribosomal protein L22 (Fragment) OS=Homo sapiens GN=RPL22 PE=1 SV=1|60S ribosomal protein L22 OS=Homo sapiens GN=RPL22 PE=1 SV=1|60S ribosomal protein L22 (Fragment) OS=Homo sapiens GN=RPL22 PE=1 SV=1|60S ribosomal protein L22 (Fragment) OS=Homo sapiens GN=RPL22 PE=1 SV=1|60S ribosomal protein L22 (Fragment) OS=Homo sapiens GN=RPL22 PE=1 SV=1|60S ribosomal protein L22 OS=Homo sapiens GN=RPL22…	1.49174	4.26321	hit
ME1	P48163|P48163-2	NADP-dependent malic enzyme OS=Homo sapiens GN=ME1 PE=1 SV=1|Isoform 2 of NADP-dependent malic enzyme OS=Homo sapiens GN=ME1	1.49166	5.52056	hit
HGS	O14964|O14964-2	Hepatocyte growth factor-regulated tyrosine kinase substrate OS=Homo sapiens GN=HGS PE=1 SV=1|Isoform 2 of Hepatocyte growth factor-regulated tyrosine kinase substrate OS=Homo sapiens GN=HGS	1.48894	7.133	hit
S100A2	P29034	Protein S100-A2 OS=Homo sapiens GN=S100A2 PE=1 SV=3	1.48539	6.70111	hit
ACIN1	E7EQT4|Q9UKV3|Q9UKV3-5|S4R3H4	Apoptotic chromatin condensation inducer in the nucleus OS=Homo sapiens GN=ACIN1 PE=1 SV=1|Apoptotic chromatin condensation inducer in the nucleus OS=Homo sapiens GN=ACIN1 PE=1 SV=2|Isoform 4 of Apoptotic chromatin condensation inducer in the nucleus OS=Homo sapiens GN=ACIN1	1.48222	4.12079	hit
IDH1	O75874	Isocitrate dehydrogenase [NADP] cytoplasmic OS=Homo sapiens GN=IDH1 PE=1 SV=2	1.48052	7.2142	hit
TATDN1	A0A0D9SGD3|E5RG17|E5RGF2|G5EA19|Q6P1N9|Q6P1N9-2|U3KQS5	Isoform 2 of Putative deoxyribonuclease TATDN1 OS=Homo sapiens GN=TATDN1|Putative deoxyribonuclease TATDN1 (Fragment) OS=Homo sapiens GN=TATDN1 PE=1 SV=1|Putative deoxyribonuclease TATDN1 OS=Homo sapiens GN=TATDN1 PE=1 SV=1|Putative deoxyribonuclease TATDN1 OS=Homo sapiens GN=TATDN1 PE=1 SV=2	1.4802	1.44315	hit
H1FX	Q92522	Histone H1x OS=Homo sapiens GN=H1FX PE=1 SV=1	1.47751	5.69303	hit
SMARCE1	B4DGM3|J3QKS7|K7EMQ8|Q969G3|Q969G3-2|Q969G3-3|Q969G3-4|Q969G3-5|Q969G3-6	Isoform 2 of SWI/SNF-related matrix-associated actin-dependent regulator of chromatin subfamily E member 1 OS=Homo sapiens GN=SMARCE1|Isoform 3 of SWI/SNF-related matrix-associated actin-dependent regulator of chromatin subfamily E member 1 OS=Homo sapiens GN=SMARCE1|Isoform 4 of SWI/SNF-related matrix-associated actin-dependent regulator of chromatin subfamily E member 1 OS=Homo sapiens GN=SMARC…	1.47111	5.26551	hit
TPI1	P60174|P60174-1	Triosephosphate isomerase OS=Homo sapiens GN=TPI1 PE=1 SV=3|Isoform 2 of Triosephosphate isomerase OS=Homo sapiens GN=TPI1	1.4697	7.48916	hit
SEPT11	D6RER5|D6RGI3|Q9NVA2|Q9NVA2-2	Septin-11 OS=Homo sapiens GN=SEPT11 PE=1 SV=1|Septin 11, isoform CRA_b OS=Homo sapiens GN=SEPT11 PE=1 SV=1|Septin-11 OS=Homo sapiens GN=SEPT11 PE=1 SV=3|Isoform 2 of Septin-11 OS=Homo sapiens GN=SEPT11	1.46919	7.35588	hit
ENSA	A6NMQ3|O43768|O43768-2|O43768-3|O43768-4|O43768-5|O43768-6|O43768-7|O43768-9|Q5T5H1	Alpha-endosulfine OS=Homo sapiens GN=ENSA PE=1 SV=2|Alpha-endosulfine OS=Homo sapiens GN=ENSA PE=1 SV=1|Isoform 2 of Alpha-endosulfine OS=Homo sapiens GN=ENSA|Isoform 3 of Alpha-endosulfine OS=Homo sapiens GN=ENSA|Isoform 4 of Alpha-endosulfine OS=Homo sapiens GN=ENSA|Isoform 5 of Alpha-endosulfine OS=Homo sapiens GN=ENSA|Isoform 6 of Alpha-endosulfine OS=Homo sapiens GN=ENSA|Isoform 7 of Alpha-e…	1.46132	6.43261	hit
AIFM1	O95831|O95831-3	Apoptosis-inducing factor 1, mitochondrial OS=Homo sapiens GN=AIFM1 PE=1 SV=1|Isoform 3 of Apoptosis-inducing factor 1, mitochondrial OS=Homo sapiens GN=AIFM1	1.45961	5.88192	hit
NUDT21	O43809	Cleavage and polyadenylation specificity factor subunit 5 OS=Homo sapiens GN=NUDT21 PE=1 SV=1	1.45793	4.12909	hit
GLO1	Q04760|Q04760-2	Lactoylglutathione lyase OS=Homo sapiens GN=GLO1 PE=1 SV=4|Isoform 2 of Lactoylglutathione lyase OS=Homo sapiens GN=GLO1	1.45594	5.94834	hit
EFHD2	Q96C19	EF-hand domain-containing protein D2 OS=Homo sapiens GN=EFHD2 PE=1 SV=1	1.45317	5.45985	hit
NUDT5	A6NFX8|A6NJU6|Q9UKK9	ADP-sugar pyrophosphatase OS=Homo sapiens GN=NUDT5 PE=1 SV=1|ADP-sugar pyrophosphatase OS=Homo sapiens GN=NUDT5 PE=1 SV=2|ADP-sugar pyrophosphatase OS=Homo sapiens GN=NUDT5 PE=1 SV=1	1.45309	5.28187	hit
SEPT9	Q9UHD8|Q9UHD8-2|Q9UHD8-3|Q9UHD8-5|Q9UHD8-7	Isoform 2 of Septin-9 OS=Homo sapiens GN=SEPT9|Isoform 3 of Septin-9 OS=Homo sapiens GN=SEPT9|Isoform 5 of Septin-9 OS=Homo sapiens GN=SEPT9|Isoform 7 of Septin-9 OS=Homo sapiens GN=SEPT9|Septin-9 OS=Homo sapiens GN=SEPT9 PE=1 SV=2	1.45145	5.92383	hit
VARS	P26640	Valine--tRNA ligase OS=Homo sapiens GN=VARS PE=1 SV=4	1.44822	4.081	hit
TRAP1	Q12931|Q12931-2	Heat shock protein 75 kDa, mitochondrial OS=Homo sapiens GN=TRAP1 PE=1 SV=3|Isoform 2 of Heat shock protein 75 kDa, mitochondrial OS=Homo sapiens GN=TRAP1	1.44447	5.06637	hit
SNRNP70	P08621|P08621-2	U1 small nuclear ribonucleoprotein 70 kDa OS=Homo sapiens GN=SNRNP70 PE=1 SV=2|Isoform 2 of U1 small nuclear ribonucleoprotein 70 kDa OS=Homo sapiens GN=SNRNP70	1.43538	6.96527	hit
TPM4	P67936|P67936-2	Isoform 2 of Tropomyosin alpha-4 chain OS=Homo sapiens GN=TPM4|Tropomyosin alpha-4 chain OS=Homo sapiens GN=TPM4 PE=1 SV=3	1.42979	3.711	hit
PSMA1	F5GX11|P25786|P25786-2	Proteasome subunit alpha type-1 OS=Homo sapiens GN=PSMA1 PE=1 SV=1|Proteasome subunit alpha type-1 OS=Homo sapiens GN=PSMA1 PE=1 SV=1|Isoform Long of Proteasome subunit alpha type-1 OS=Homo sapiens GN=PSMA1	1.42775	3.81397	hit
PSMD9	F5GX23|F5H169|F5H5V4|J3KN29|O00233|O00233-2	26S proteasome non-ATPase regulatory subunit 9 OS=Homo sapiens GN=PSMD9 PE=1 SV=1|26S proteasome non-ATPase regulatory subunit 9 OS=Homo sapiens GN=PSMD9 PE=1 SV=1|26S proteasome non-ATPase regulatory subunit 9 (Fragment) OS=Homo sapiens GN=PSMD9 PE=1 SV=1|26S proteasome non-ATPase regulatory subunit 9 OS=Homo sapiens GN=PSMD9 PE=1 SV=1|26S proteasome non-ATPase regulatory subunit 9 OS=Homo sapie…	1.42639	6.41556	hit
CALR	P27797	Calreticulin OS=Homo sapiens GN=CALR PE=1 SV=1	1.42552	5.50734	hit
RPS17	A0A075B716|H0YN73|H0YN88|P08708	40S ribosomal protein S17 OS=Homo sapiens GN=RPS17 PE=1 SV=1|40S ribosomal protein S17 (Fragment) OS=Homo sapiens GN=RPS17 PE=1 SV=1|40S ribosomal protein S17 OS=Homo sapiens GN=RPS17 PE=1 SV=1|40S ribosomal protein S17 OS=Homo sapiens GN=RPS17 PE=1 SV=2	1.42186	4.54189	hit
SERPINH1	P50454	Serpin H1 OS=Homo sapiens GN=SERPINH1 PE=1 SV=2	1.42088	5.4162	hit
BASP1	P80723|P80723-2	Brain acid soluble protein 1 OS=Homo sapiens GN=BASP1 PE=1 SV=2|Isoform 2 of Brain acid soluble protein 1 OS=Homo sapiens GN=BASP1	1.42009	5.49763	hit
CKAP5	Q14008|Q14008-2|Q14008-3	Cytoskeleton-associated protein 5 OS=Homo sapiens GN=CKAP5 PE=1 SV=3|Isoform 2 of Cytoskeleton-associated protein 5 OS=Homo sapiens GN=CKAP5|Isoform 3 of Cytoskeleton-associated protein 5 OS=Homo sapiens GN=CKAP5	1.41315	4.18746	hit
PFN1	P07737	Profilin-1 OS=Homo sapiens GN=PFN1 PE=1 SV=2	1.4051	5.04398	hit
MTDH	E5RJU9|Q86UE4	Protein LYRIC OS=Homo sapiens GN=MTDH PE=1 SV=1|Protein LYRIC OS=Homo sapiens GN=MTDH PE=1 SV=2	1.40218	8.25253	hit
CTSD	P07339	Cathepsin D OS=Homo sapiens GN=CTSD PE=1 SV=1	1.40013	6.19199	hit
PDCD4	Q53EL6|Q53EL6-2	Programmed cell death protein 4 OS=Homo sapiens GN=PDCD4 PE=1 SV=2|Isoform 2 of Programmed cell death protein 4 OS=Homo sapiens GN=PDCD4	1.39932	5.67337	hit
DBI	P07108	Acyl-CoA-binding protein OS=Homo sapiens GN=DBI PE=1 SV=2	1.39833	5.78123	hit
CDKN2A	J3QRG6|P42771|P42771-4	Cyclin-dependent kinase inhibitor 2A OS=Homo sapiens GN=CDKN2A PE=1 SV=1|Cyclin-dependent kinase inhibitor 2A OS=Homo sapiens GN=CDKN2A PE=1 SV=2|Isoform 5 of Cyclin-dependent kinase inhibitor 2A OS=Homo sapiens GN=CDKN2A	1.39745	3.41516	hit
PARP1	P09874	Poly [ADP-ribose] polymerase 1 OS=Homo sapiens GN=PARP1 PE=1 SV=4	1.39584	7.21338	hit
RPL23A	P62750	60S ribosomal protein L23a OS=Homo sapiens GN=RPL23A PE=1 SV=1	1.39464	5.76221	hit
HDGF	P51858|P51858-2|P51858-3	Hepatoma-derived growth factor OS=Homo sapiens GN=HDGF PE=1 SV=1|Isoform 2 of Hepatoma-derived growth factor OS=Homo sapiens GN=HDGF|Isoform 3 of Hepatoma-derived growth factor OS=Homo sapiens GN=HDGF	1.39254	6.2631	hit
GTF2I	P78347|P78347-2|P78347-3|P78347-4	General transcription factor II-I OS=Homo sapiens GN=GTF2I PE=1 SV=2|Isoform 2 of General transcription factor II-I OS=Homo sapiens GN=GTF2I|Isoform 3 of General transcription factor II-I OS=Homo sapiens GN=GTF2I|Isoform 4 of General transcription factor II-I OS=Homo sapiens GN=GTF2I	1.39149	5.89645	hit
EPB41L2	E9PHY5|E9PK52|O43491|O43491-4	Band 4.1-like protein 2 OS=Homo sapiens GN=EPB41L2 PE=1 SV=1|Band 4.1-like protein 2 OS=Homo sapiens GN=EPB41L2 PE=1 SV=1|Band 4.1-like protein 2 OS=Homo sapiens GN=EPB41L2 PE=1 SV=1|Isoform 4 of Band 4.1-like protein 2 OS=Homo sapiens GN=EPB41L2	1.38957	7.54186	hit
PDIA4	P13667	Protein disulfide-isomerase A4 OS=Homo sapiens GN=PDIA4 PE=1 SV=2	1.38688	7.03099	hit
NAXE	Q8NCW5|Q8NCW5-2	NAD(P)H-hydrate epimerase OS=Homo sapiens GN=NAXE PE=1 SV=2|Isoform 2 of NAD(P)H-hydrate epimerase OS=Homo sapiens GN=NAXE	1.38614	7.78863	hit
AGL	P35573|P35573-2|P35573-3	Glycogen debranching enzyme OS=Homo sapiens GN=AGL PE=1 SV=3|Isoform 5 of Glycogen debranching enzyme OS=Homo sapiens GN=AGL|Isoform 6 of Glycogen debranching enzyme OS=Homo sapiens GN=AGL	1.38243	6.89309	hit
S100A4	P26447	Protein S100-A4 OS=Homo sapiens GN=S100A4 PE=1 SV=1	1.38129	5.56421	hit
WDHD1	O75717|O75717-2	Isoform 2 of WD repeat and HMG-box DNA-binding protein 1 OS=Homo sapiens GN=WDHD1|WD repeat and HMG-box DNA-binding protein 1 OS=Homo sapiens GN=WDHD1 PE=1 SV=1	1.38041	6.00802	hit
PFKP	B1APP8|H0Y757|Q01813|Q01813-2	ATP-dependent 6-phosphofructokinase, platelet type OS=Homo sapiens GN=PFKP PE=1 SV=1|ATP-dependent 6-phosphofructokinase, platelet type (Fragment) OS=Homo sapiens GN=PFKP PE=1 SV=1|ATP-dependent 6-phosphofructokinase, platelet type OS=Homo sapiens GN=PFKP PE=1 SV=2|Isoform 2 of ATP-dependent 6-phosphofructokinase, platelet type OS=Homo sapiens GN=PFKP	1.38036	7.21559	hit
TPR	P12270	Nucleoprotein TPR OS=Homo sapiens GN=TPR PE=1 SV=3	1.3795	5.78435	hit
CNBP	P62633|P62633-2|P62633-3|P62633-4|P62633-5|P62633-6|P62633-7|P62633-8	Cellular nucleic acid-binding protein OS=Homo sapiens GN=CNBP PE=1 SV=1|Isoform 2 of Cellular nucleic acid-binding protein OS=Homo sapiens GN=CNBP|Isoform 3 of Cellular nucleic acid-binding protein OS=Homo sapiens GN=CNBP|Isoform 4 of Cellular nucleic acid-binding protein OS=Homo sapiens GN=CNBP|Isoform 5 of Cellular nucleic acid-binding protein OS=Homo sapiens GN=CNBP|Isoform 6 of Cellular nucle…	1.37873	7.6482	hit
ACYP1	G3V2U7|P07311	Acylphosphatase OS=Homo sapiens GN=ACYP1 PE=1 SV=1|Acylphosphatase-1 OS=Homo sapiens GN=ACYP1 PE=1 SV=2	1.37385	7.09611	hit
RPS19	P39019	40S ribosomal protein S19 OS=Homo sapiens GN=RPS19 PE=1 SV=2	1.36548	4.29827	hit
HMGA1	P17096|P17096-2|P17096-3	High mobility group protein HMG-I/HMG-Y OS=Homo sapiens GN=HMGA1 PE=1 SV=3|Isoform HMG-R of High mobility group protein HMG-I/HMG-Y OS=Homo sapiens GN=HMGA1|Isoform HMG-Y of High mobility group protein HMG-I/HMG-Y OS=Homo sapiens GN=HMGA1	1.36346	3.28863	hit
AMPD2	H0Y360|Q01433|Q01433-2|Q01433-3|Q01433-4|Q01433-5	AMP deaminase 2 (Fragment) OS=Homo sapiens GN=AMPD2 PE=1 SV=1|AMP deaminase 2 OS=Homo sapiens GN=AMPD2 PE=1 SV=2|Isoform 5 of AMP deaminase 2 OS=Homo sapiens GN=AMPD2|Isoform Ex1A-2-3 of AMP deaminase 2 OS=Homo sapiens GN=AMPD2|Isoform Ex1A-3 of AMP deaminase 2 OS=Homo sapiens GN=AMPD2|Isoform Ex1B-3 of AMP deaminase 2 OS=Homo sapiens GN=AMPD2	1.36291	1.26409	candidate
SUMO1	B8ZZN6|P63165	Small ubiquitin-related modifier 1 OS=Homo sapiens GN=SUMO1 PE=1 SV=1|Small ubiquitin-related modifier 1 OS=Homo sapiens GN=SUMO1 PE=1 SV=1	1.35917	5.42481	hit
RPS3A	H0Y9Y4|P61247	40S ribosomal protein S3a (Fragment) OS=Homo sapiens GN=RPS3A PE=1 SV=1|40S ribosomal protein S3a OS=Homo sapiens GN=RPS3A PE=1 SV=2	1.35648	1.98825	hit
SOD1	P00441	Superoxide dismutase [Cu-Zn] OS=Homo sapiens GN=SOD1 PE=1 SV=2	1.35612	2.62712	hit
RPL28	H0YKD8|H0YMF4|P46779|P46779-2|P46779-3|P46779-4|P46779-5	60S ribosomal protein L28 OS=Homo sapiens GN=RPL28 PE=1 SV=1|60S ribosomal protein L28 OS=Homo sapiens GN=RPL28 PE=1 SV=1|60S ribosomal protein L28 OS=Homo sapiens GN=RPL28 PE=1 SV=3|Isoform 2 of 60S ribosomal protein L28 OS=Homo sapiens GN=RPL28|Isoform 3 of 60S ribosomal protein L28 OS=Homo sapiens GN=RPL28|Isoform 4 of 60S ribosomal protein L28 OS=Homo sapiens GN=RPL28|Isoform 5 of 60S ribosom…	1.35131	5.09123	hit
PSPC1	Q8WXF1|Q8WXF1-2	Isoform 2 of Paraspeckle component 1 OS=Homo sapiens GN=PSPC1|Paraspeckle component 1 OS=Homo sapiens GN=PSPC1 PE=1 SV=1	1.35094	3.5326	hit
POLR2A	A0A0C4DGZ0|P24928	DNA-directed RNA polymerase subunit OS=Homo sapiens GN=POLR2A PE=1 SV=1|DNA-directed RNA polymerase II subunit RPB1 OS=Homo sapiens GN=POLR2A PE=1 SV=2	1.34979	7.67929	hit
PPIA	P62937|P62937-2	Peptidyl-prolyl cis-trans isomerase A OS=Homo sapiens GN=PPIA PE=1 SV=2|Isoform 2 of Peptidyl-prolyl cis-trans isomerase A OS=Homo sapiens GN=PPIA	1.34892	6.12988	hit
PRPF8	Q6P2Q9	Pre-mRNA-processing-splicing factor 8 OS=Homo sapiens GN=PRPF8 PE=1 SV=2	1.34853	3.70238	hit
UBXN1	E9PJ81|E9PRQ7|Q04323|Q04323-2	UBX domain-containing protein 1 (Fragment) OS=Homo sapiens GN=UBXN1 PE=1 SV=1|UBX domain-containing protein 1 OS=Homo sapiens GN=UBXN1 PE=1 SV=1|UBX domain-containing protein 1 OS=Homo sapiens GN=UBXN1 PE=1 SV=2|Isoform 2 of UBX domain-containing protein 1 OS=Homo sapiens GN=UBXN1	1.34752	4.88973	hit
NMT1	P30419|P30419-2	Glycylpeptide N-tetradecanoyltransferase 1 OS=Homo sapiens GN=NMT1 PE=1 SV=2|Isoform Short of Glycylpeptide N-tetradecanoyltransferase 1 OS=Homo sapiens GN=NMT1	1.33632	5.05307	hit
PRPF19	Q9UMS4	Pre-mRNA-processing factor 19 OS=Homo sapiens GN=PRPF19 PE=1 SV=1	1.33129	2.92222	hit
LASP1	Q14847	LIM and SH3 domain protein 1 OS=Homo sapiens GN=LASP1 PE=1 SV=2	1.32971	4.57893	hit
PLIN3	K7ERZ3|O60664|O60664-2|O60664-3	Perilipin-3 (Fragment) OS=Homo sapiens GN=PLIN3 PE=1 SV=1|Perilipin-3 OS=Homo sapiens GN=PLIN3 PE=1 SV=3|Isoform 2 of Perilipin-3 OS=Homo sapiens GN=PLIN3|Isoform 3 of Perilipin-3 OS=Homo sapiens GN=PLIN3	1.32663	6.26942	hit
SUB1	P53999	Activated RNA polymerase II transcriptional coactivator p15 OS=Homo sapiens GN=SUB1 PE=1 SV=3	1.32398	5.2684	hit
HSPE1	P61604	10 kDa heat shock protein, mitochondrial OS=Homo sapiens GN=HSPE1 PE=1 SV=2	1.32284	4.36592	hit
EIF3G	K7ENA8|O75821	Eukaryotic translation initiation factor 3 subunit G (Fragment) OS=Homo sapiens GN=EIF3G PE=1 SV=1|Eukaryotic translation initiation factor 3 subunit G OS=Homo sapiens GN=EIF3G PE=1 SV=2	1.32124	7.29106	hit
TOP1	P11387	DNA topoisomerase 1 OS=Homo sapiens GN=TOP1 PE=1 SV=2	1.31866	3.91693	hit
PSMA3	P25788|P25788-2	Proteasome subunit alpha type-3 OS=Homo sapiens GN=PSMA3 PE=1 SV=2|Isoform 2 of Proteasome subunit alpha type-3 OS=Homo sapiens GN=PSMA3	1.31662	5.68932	hit
S100A6	P06703|R4GN98	Protein S100-A6 OS=Homo sapiens GN=S100A6 PE=1 SV=1|Protein S100 (Fragment) OS=Homo sapiens GN=S100A6 PE=1 SV=1	1.31281	1.3539	candidate
PPP2R4	A6PVN5|A6PVN9|F6WIT2|Q15257|Q15257-2|Q15257-3|Q15257-4	Serine/threonine-protein phosphatase 2A activator OS=Homo sapiens GN=PPP2R4 PE=1 SV=1|Serine/threonine-protein phosphatase 2A activator (Fragment) OS=Homo sapiens GN=PPP2R4 PE=1 SV=1|Serine/threonine-protein phosphatase 2A activator OS=Homo sapiens GN=PPP2R4 PE=1 SV=1|Serine/threonine-protein phosphatase 2A activator OS=Homo sapiens GN=PPP2R4 PE=1 SV=3|Isoform 1 of Serine/threonine-protein phosph…	1.30396	3.65821	hit
PSMA2	A0A024RA52|C9JCK5|P25787	Proteasome subunit alpha type-2 OS=Homo sapiens GN=PSMA2 PE=1 SV=1|Proteasome subunit alpha type-2 OS=Homo sapiens GN=PSMA2 PE=1 SV=2|Proteasome subunit alpha type OS=Homo sapiens GN=PSMA2 PE=1 SV=1	1.29724	2.85656	hit
MARS	P56192|P56192-2	Isoform 2 of Methionine--tRNA ligase, cytoplasmic OS=Homo sapiens GN=MARS|Methionine--tRNA ligase, cytoplasmic OS=Homo sapiens GN=MARS PE=1 SV=2	1.29681	2.65576	hit
DUT	P33316-2	Isoform 2 of Deoxyuridine 5'-triphosphate nucleotidohydrolase, mitochondrial OS=Homo sapiens GN=DUT	1.29625	6.08356	hit
TBCA	E5RHG6|E5RIW3|E5RJD8|O75347	Tubulin-specific chaperone A OS=Homo sapiens GN=TBCA PE=1 SV=1|Tubulin-specific chaperone A OS=Homo sapiens GN=TBCA PE=1 SV=2|Tubulin-specific chaperone A OS=Homo sapiens GN=TBCA PE=1 SV=3	1.29508	3.85451	hit
SMAP2	A0A087WV97|Q8WU79|Q8WU79-2|Q8WU79-3	Stromal membrane-associated protein 2 OS=Homo sapiens GN=SMAP2 PE=1 SV=1|Stromal membrane-associated protein 2 OS=Homo sapiens GN=SMAP2 PE=1 SV=1|Isoform 2 of Stromal membrane-associated protein 2 OS=Homo sapiens GN=SMAP2|Isoform 3 of Stromal membrane-associated protein 2 OS=Homo sapiens GN=SMAP2	1.29387	4.4628	hit
RAD23B	P54727	UV excision repair protein RAD23 homolog B OS=Homo sapiens GN=RAD23B PE=1 SV=1	1.28832	5.6255	hit
SH3KBP1	Q5JPT2|Q96B97|Q96B97-2|Q96B97-3	SH3 domain-containing kinase-binding protein 1 (Fragment) OS=Homo sapiens GN=SH3KBP1 PE=1 SV=1|SH3 domain-containing kinase-binding protein 1 OS=Homo sapiens GN=SH3KBP1 PE=1 SV=2|Isoform 2 of SH3 domain-containing kinase-binding protein 1 OS=Homo sapiens GN=SH3KBP1|Isoform 3 of SH3 domain-containing kinase-binding protein 1 OS=Homo sapiens GN=SH3KBP1	1.28561	6.78738	hit
PPIE	E9PEQ6|Q9UNP9|Q9UNP9-2|Q9UNP9-3	Isoform 3 of Peptidyl-prolyl cis-trans isomerase E OS=Homo sapiens GN=PPIE|Isoform B of Peptidyl-prolyl cis-trans isomerase E OS=Homo sapiens GN=PPIE|Peptidyl-prolyl cis-trans isomerase E OS=Homo sapiens GN=PPIE PE=1 SV=1|Peptidyl-prolyl cis-trans isomerase OS=Homo sapiens GN=PPIE PE=1 SV=1	1.285	5.12185	hit
FUS	H3BPE7|P35637|P35637-2	RNA-binding protein FUS OS=Homo sapiens GN=FUS PE=1 SV=1|RNA-binding protein FUS OS=Homo sapiens GN=FUS PE=1 SV=1|Isoform Short of RNA-binding protein FUS OS=Homo sapiens GN=FUS	1.28315	2.31836	hit
ERP44	Q9BS26	Endoplasmic reticulum resident protein 44 OS=Homo sapiens GN=ERP44 PE=1 SV=1	1.27592	5.72643	hit
SRSF7	A0A0B4J1Z1|C9JAB2|Q16629|Q16629-2|Q16629-3|Q16629-4	Serine/arginine-rich-splicing factor 7 OS=Homo sapiens GN=SRSF7 PE=1 SV=1|Serine/arginine-rich-splicing factor 7 OS=Homo sapiens GN=SRSF7 PE=1 SV=1|Serine/arginine-rich splicing factor 7 OS=Homo sapiens GN=SRSF7 PE=1 SV=1|Isoform 2 of Serine/arginine-rich splicing factor 7 OS=Homo sapiens GN=SRSF7|Isoform 3 of Serine/arginine-rich splicing factor 7 OS=Homo sapiens GN=SRSF7|Isoform 4 of Serine/arg…	1.27543	5.03207	hit
TPP1	A0A0C4DGZ9|O14773	Tripeptidyl-peptidase 1 OS=Homo sapiens GN=TPP1 PE=1 SV=1|Tripeptidyl-peptidase 1 OS=Homo sapiens GN=TPP1 PE=1 SV=2	1.26558	4.12557	hit
PRKCSH	K7ELL7|P14314|P14314-2	Glucosidase 2 subunit beta OS=Homo sapiens GN=PRKCSH PE=1 SV=1|Glucosidase 2 subunit beta OS=Homo sapiens GN=PRKCSH PE=1 SV=2|Isoform 2 of Glucosidase 2 subunit beta OS=Homo sapiens GN=PRKCSH	1.26188	6.39403	hit
CNOT3	H7C3F5|O75175|O75175-2|O75175-3	CCR4-NOT transcription complex subunit 3 OS=Homo sapiens GN=CNOT3 PE=1 SV=1|CCR4-NOT transcription complex subunit 3 OS=Homo sapiens GN=CNOT3 PE=1 SV=2|Isoform 2 of CCR4-NOT transcription complex subunit 3 OS=Homo sapiens GN=CNOT3|Isoform 3 of CCR4-NOT transcription complex subunit 3 OS=Homo sapiens GN=CNOT3	1.25984	3.14005	hit
HSP90B1	P14625	Endoplasmin OS=Homo sapiens GN=HSP90B1 PE=1 SV=1	1.25842	4.74807	hit
AP2M1	A0A087WY71|E9PFW3|Q96CW1|Q96CW1-2	AP-2 complex subunit mu OS=Homo sapiens GN=AP2M1 PE=1 SV=1|AP-2 complex subunit mu OS=Homo sapiens GN=AP2M1 PE=1 SV=1|AP-2 complex subunit mu OS=Homo sapiens GN=AP2M1 PE=1 SV=2|Isoform 2 of AP-2 complex subunit mu OS=Homo sapiens GN=AP2M1	1.25641	5.19421	hit
FLNA	P21333|P21333-2|Q5HY54|Q60FE5	Filamin-A OS=Homo sapiens GN=FLNA PE=1 SV=4|Isoform 2 of Filamin-A OS=Homo sapiens GN=FLNA|Filamin-A OS=Homo sapiens GN=FLNA PE=1 SV=1|Filamin A OS=Homo sapiens GN=FLNA PE=1 SV=1	1.25242	7.29832	hit
HEXB	P07686	Beta-hexosaminidase subunit beta OS=Homo sapiens GN=HEXB PE=1 SV=3	1.25092	4.77399	hit
SRSF3	A0A087X2D0|P84103|P84103-2	Isoform 2 of Serine/arginine-rich splicing factor 3 OS=Homo sapiens GN=SRSF3|Serine/arginine-rich-splicing factor 3 OS=Homo sapiens GN=SRSF3 PE=1 SV=1|Serine/arginine-rich splicing factor 3 OS=Homo sapiens GN=SRSF3 PE=1 SV=1	1.24897	3.66674	hit
SNRNP200	O75643	U5 small nuclear ribonucleoprotein 200 kDa helicase OS=Homo sapiens GN=SNRNP200 PE=1 SV=2	1.23609	4.96587	hit
MYH9	P35579	Myosin-9 OS=Homo sapiens GN=MYH9 PE=1 SV=4	1.23354	4.92732	hit
ARFIP1	P53367|P53367-2	Arfaptin-1 OS=Homo sapiens GN=ARFIP1 PE=1 SV=2|Isoform A of Arfaptin-1 OS=Homo sapiens GN=ARFIP1	1.23291	2.04064	hit
DDAH2	A0A140T971|O95865|Q5SRR8|Q5SSV3	N(G),N(G)-dimethylarginine dimethylaminohydrolase 2 (Fragment) OS=Homo sapiens GN=DDAH2 PE=1 SV=1|N(G),N(G)-dimethylarginine dimethylaminohydrolase 2 (Fragment) OS=Homo sapiens GN=DDAH2 PE=1 SV=2|N(G),N(G)-dimethylarginine dimethylaminohydrolase 2 OS=Homo sapiens GN=DDAH2 PE=1 SV=1	1.23282	6.83498	hit
RPS8	P62241|Q5JR95	40S ribosomal protein S8 OS=Homo sapiens GN=RPS8 PE=1 SV=2|40S ribosomal protein S8 OS=Homo sapiens GN=RPS8 PE=1 SV=1	1.23143	2.56435	hit
DARS	H7BZ35|P14868|P14868-2	Aspartate--tRNA ligase, cytoplasmic (Fragment) OS=Homo sapiens GN=DARS PE=1 SV=1|Aspartate--tRNA ligase, cytoplasmic OS=Homo sapiens GN=DARS PE=1 SV=2|Isoform 2 of Aspartate--tRNA ligase, cytoplasmic OS=Homo sapiens GN=DARS	1.22482	5.40387	hit
HSPA13	P48723	Heat shock 70 kDa protein 13 OS=Homo sapiens GN=HSPA13 PE=1 SV=1	1.22277	5.56236	hit
SEPT7	E7EPK1|E7ES33|G3V1Q4|Q16181|Q16181-2	Isoform 2 of Septin-7 OS=Homo sapiens GN=SEPT7|Septin-7 OS=Homo sapiens GN=SEPT7 PE=1 SV=2|Septin-7 OS=Homo sapiens GN=SEPT7 PE=1 SV=3	1.22051	7.14701	hit
EGFR	A0A0B4J1Y5|P00533|P00533-2|P00533-3|P00533-4	Epidermal growth factor receptor OS=Homo sapiens GN=EGFR PE=1 SV=1|Epidermal growth factor receptor OS=Homo sapiens GN=EGFR PE=1 SV=2|Isoform 2 of Epidermal growth factor receptor OS=Homo sapiens GN=EGFR|Isoform 3 of Epidermal growth factor receptor OS=Homo sapiens GN=EGFR|Isoform 4 of Epidermal growth factor receptor OS=Homo sapiens GN=EGFR	1.21857	2.14979	hit
G3BP1	Q13283	Ras GTPase-activating protein-binding protein 1 OS=Homo sapiens GN=G3BP1 PE=1 SV=1	1.21453	6.44675	hit
PSAP	C9JIZ6|P07602|P07602-2|P07602-3	Prosaposin OS=Homo sapiens GN=PSAP PE=1 SV=2|Prosaposin OS=Homo sapiens GN=PSAP PE=1 SV=2|Isoform Sap-mu-6 of Prosaposin OS=Homo sapiens GN=PSAP|Isoform Sap-mu-9 of Prosaposin OS=Homo sapiens GN=PSAP	1.21315	6.4843	hit
HSPA5	P11021	78 kDa glucose-regulated protein OS=Homo sapiens GN=HSPA5 PE=1 SV=2	1.20599	5.68708	hit
RPL26L1|RPL26|J3QQQ9	E5RIT6|J3KTJ8|J3QQQ9|J3QQV1|J3QRC4|J3QRI7|P61254|Q9UNX3	60S ribosomal protein L26-like 1 (Fragment) OS=Homo sapiens GN=RPL26L1 PE=1 SV=1|60S ribosomal protein L26 (Fragment) OS=Homo sapiens GN=RPL26 PE=4 SV=7|Uncharacterized protein OS=Homo sapiens PE=4 SV=1|60S ribosomal protein L26 OS=Homo sapiens GN=RPL26 PE=4 SV=1|60S ribosomal protein L26 (Fragment) OS=Homo sapiens GN=RPL26 PE=4 SV=1|60S ribosomal protein L26 (Fragment) OS=Homo sapiens GN=RPL26 P…	1.20516	5.22714	hit
ATXN2L	H3BUF6|Q8WWM7|Q8WWM7-2|Q8WWM7-3|Q8WWM7-4|Q8WWM7-5|Q8WWM7-6|Q8WWM7-8|Q8WWM7-9	Ataxin-2-like protein OS=Homo sapiens GN=ATXN2L PE=1 SV=1|Ataxin-2-like protein OS=Homo sapiens GN=ATXN2L PE=1 SV=2|Isoform 2 of Ataxin-2-like protein OS=Homo sapiens GN=ATXN2L|Isoform 3 of Ataxin-2-like protein OS=Homo sapiens GN=ATXN2L|Isoform 4 of Ataxin-2-like protein OS=Homo sapiens GN=ATXN2L|Isoform 5 of Ataxin-2-like protein OS=Homo sapiens GN=ATXN2L|Isoform 6 of Ataxin-2-like protein OS=H…	1.20235	3.78259	hit
TPX2	Q9ULW0|Q9ULW0-2	Targeting protein for Xklp2 OS=Homo sapiens GN=TPX2 PE=1 SV=2|Isoform 2 of Targeting protein for Xklp2 OS=Homo sapiens GN=TPX2	1.19998	2.98233	hit
EEA1	Q15075	Early endosome antigen 1 OS=Homo sapiens GN=EEA1 PE=1 SV=2	1.1955	2.95979	hit
LGALS3	P17931	Galectin-3 OS=Homo sapiens GN=LGALS3 PE=1 SV=5	1.1875	3.74056	hit
MYL6	F8W1R7|G3V1V0|P60660|P60660-2	Myosin light polypeptide 6 OS=Homo sapiens GN=MYL6 PE=1 SV=1|Myosin light polypeptide 6 OS=Homo sapiens GN=MYL6 PE=1 SV=1|Myosin light polypeptide 6 OS=Homo sapiens GN=MYL6 PE=1 SV=2|Isoform Smooth muscle of Myosin light polypeptide 6 OS=Homo sapiens GN=MYL6	1.18454	3.44355	hit
PPL	K7EKI8|O60437	Periplakin OS=Homo sapiens GN=PPL PE=1 SV=1|Periplakin OS=Homo sapiens GN=PPL PE=1 SV=4	1.18357	4.53748	hit
EIF3A	Q14152	Eukaryotic translation initiation factor 3 subunit A OS=Homo sapiens GN=EIF3A PE=1 SV=1	1.18146	3.01331	hit
ATP6V1A	P38606|P38606-2	V-type proton ATPase catalytic subunit A OS=Homo sapiens GN=ATP6V1A PE=1 SV=2|Isoform 2 of V-type proton ATPase catalytic subunit A OS=Homo sapiens GN=ATP6V1A	1.17586	4.63486	hit
ARPC1B	O15143	Actin-related protein 2/3 complex subunit 1B OS=Homo sapiens GN=ARPC1B PE=1 SV=3	1.17335	4.83139	hit
PFDN2	Q9UHV9	Prefoldin subunit 2 OS=Homo sapiens GN=PFDN2 PE=1 SV=1	1.17172	4.93664	hit
USP10	Q14694|Q14694-2|Q14694-3	Ubiquitin carboxyl-terminal hydrolase 10 OS=Homo sapiens GN=USP10 PE=1 SV=2|Isoform 2 of Ubiquitin carboxyl-terminal hydrolase 10 OS=Homo sapiens GN=USP10|Isoform 3 of Ubiquitin carboxyl-terminal hydrolase 10 OS=Homo sapiens GN=USP10	1.17044	5.83978	hit
RAB11B	Q15907	Ras-related protein Rab-11B OS=Homo sapiens GN=RAB11B PE=1 SV=4	1.16808	4.56635	hit
HSPD1	P10809	60 kDa heat shock protein, mitochondrial OS=Homo sapiens GN=HSPD1 PE=1 SV=2	1.1618	4.67057	hit
TIPRL	O75663|O75663-2	Isoform 2 of TIP41-like protein OS=Homo sapiens GN=TIPRL|TIP41-like protein OS=Homo sapiens GN=TIPRL PE=1 SV=2	1.15882	2.40135	hit
RPS16	M0R210|P62249	40S ribosomal protein S16 OS=Homo sapiens GN=RPS16 PE=1 SV=1|40S ribosomal protein S16 OS=Homo sapiens GN=RPS16 PE=1 SV=2	1.15305	3.47234	hit
PPIB	P23284	Peptidyl-prolyl cis-trans isomerase B OS=Homo sapiens GN=PPIB PE=1 SV=2	1.14827	7.11394	hit
PSMB6	P28072	Proteasome subunit beta type-6 OS=Homo sapiens GN=PSMB6 PE=1 SV=4	1.14401	4.94383	hit
TMPO	G5E972|P42166|P42167|P42167-2|P42167-3	Lamina-associated polypeptide 2, isoforms beta/gamma OS=Homo sapiens GN=TMPO PE=1 SV=1|Lamina-associated polypeptide 2, isoform alpha OS=Homo sapiens GN=TMPO PE=1 SV=2|Lamina-associated polypeptide 2, isoforms beta/gamma OS=Homo sapiens GN=TMPO PE=1 SV=2|Isoform Gamma of Lamina-associated polypeptide 2, isoforms beta/gamma OS=Homo sapiens GN=TMPO|Isoform Zeta of Lamina-associated polypeptide 2, i…	1.13812	6.07507	hit
ALYREF	Q86V81	THO complex subunit 4 OS=Homo sapiens GN=ALYREF PE=1 SV=3	1.13589	2.7558	hit
SAFB	Q15424|Q15424-2|Q15424-3|Q15424-4	Scaffold attachment factor B1 OS=Homo sapiens GN=SAFB PE=1 SV=4|Isoform 2 of Scaffold attachment factor B1 OS=Homo sapiens GN=SAFB|Isoform 3 of Scaffold attachment factor B1 OS=Homo sapiens GN=SAFB|Isoform 4 of Scaffold attachment factor B1 OS=Homo sapiens GN=SAFB	1.13176	5.63833	hit
RPS28	P62857	40S ribosomal protein S28 OS=Homo sapiens GN=RPS28 PE=1 SV=1	1.12894	2.57999	hit
CES1	P23141|P23141-2|P23141-3	Liver carboxylesterase 1 OS=Homo sapiens GN=CES1 PE=1 SV=2|Isoform 2 of Liver carboxylesterase 1 OS=Homo sapiens GN=CES1|Isoform 3 of Liver carboxylesterase 1 OS=Homo sapiens GN=CES1	1.12744	3.24325	hit
NUCKS1	Q9H1E3|Q9H1E3-2	Nuclear ubiquitous casein and cyclin-dependent kinase substrate 1 OS=Homo sapiens GN=NUCKS1 PE=1 SV=1|Isoform 2 of Nuclear ubiquitous casein and cyclin-dependent kinase substrate 1 OS=Homo sapiens GN=NUCKS1	1.12622	5.07944	hit
FAM107B	C9J3Q3|C9J6N5|C9JP05|C9JQ40|C9JW51|Q9H098|Q9H098-2|X6RET8	Isoform 2 of Protein FAM107B OS=Homo sapiens GN=FAM107B|Protein FAM107B (Fragment) OS=Homo sapiens GN=FAM107B PE=1 SV=1|Protein FAM107B (Fragment) OS=Homo sapiens GN=FAM107B PE=1 SV=7|Protein FAM107B OS=Homo sapiens GN=FAM107B PE=1 SV=1	1.12599	5.35412	hit
PTMA	B8ZZQ6|P06454|P06454-2	Prothymosin alpha OS=Homo sapiens GN=PTMA PE=1 SV=1|Prothymosin alpha OS=Homo sapiens GN=PTMA PE=1 SV=2|Isoform 2 of Prothymosin alpha OS=Homo sapiens GN=PTMA	1.1133	6.0503	hit
MDH2	P40926	Malate dehydrogenase, mitochondrial OS=Homo sapiens GN=MDH2 PE=1 SV=3	1.10509	3.04861	hit
HP1BP3	B0QZK4|Q5SSJ5|Q5SSJ5-2|Q5SSJ5-3|X6RGJ2	Heterochromatin protein 1-binding protein 3 (Fragment) OS=Homo sapiens GN=HP1BP3 PE=1 SV=1|Heterochromatin protein 1-binding protein 3 OS=Homo sapiens GN=HP1BP3 PE=1 SV=1|Isoform 2 of Heterochromatin protein 1-binding protein 3 OS=Homo sapiens GN=HP1BP3|Isoform 3 of Heterochromatin protein 1-binding protein 3 OS=Homo sapiens GN=HP1BP3	1.10426	3.347	hit
CS	B4DJV2|O75390	Citrate synthase OS=Homo sapiens GN=CS PE=1 SV=1|Citrate synthase, mitochondrial OS=Homo sapiens GN=CS PE=1 SV=2	1.1019	4.52926	hit
SMNDC1	O75940	Survival of motor neuron-related-splicing factor 30 OS=Homo sapiens GN=SMNDC1 PE=1 SV=1	1.10109	3.89239	hit
LARP1	A0A0B4J210|E5RH50|Q6PKG0|Q6PKG0-3	Isoform 2 of La-related protein 1 OS=Homo sapiens GN=LARP1|La-related protein 1 (Fragment) OS=Homo sapiens GN=LARP1 PE=1 SV=4|La-related protein 1 (Fragment) OS=Homo sapiens GN=LARP1 PE=1 SV=7|La-related protein 1 OS=Homo sapiens GN=LARP1 PE=1 SV=2	1.0981	2.97067	hit
RPS2	E9PQD7|H0YEN5|P15880	40S ribosomal protein S2 (Fragment) OS=Homo sapiens GN=RPS2 PE=1 SV=1|40S ribosomal protein S2 OS=Homo sapiens GN=RPS2 PE=1 SV=1|40S ribosomal protein S2 OS=Homo sapiens GN=RPS2 PE=1 SV=2	1.09617	5.34879	hit
GSS	P48637	Glutathione synthetase OS=Homo sapiens GN=GSS PE=1 SV=1	1.09049	1.49468	hit
SH3BGRL3	A0A087WV23|Q5T123|Q9H299	SH3 domain-binding glutamic acid-rich-like protein 3 OS=Homo sapiens GN=SH3BGRL3 PE=1 SV=1|SH3 domain-binding glutamic acid-rich-like protein 3 OS=Homo sapiens GN=SH3BGRL3 PE=1 SV=1|SH3 domain-binding glutamic acid-rich-like protein 3 OS=Homo sapiens GN=SH3BGRL3 PE=1 SV=1	1.08961	4.11529	hit
NOP2	A0A087WV73|P46087|P46087-2|P46087-3|P46087-4	Isoform 2 of Probable 28S rRNA (cytosine(4447)-C(5))-methyltransferase OS=Homo sapiens GN=NOP2|Isoform 3 of Probable 28S rRNA (cytosine(4447)-C(5))-methyltransferase OS=Homo sapiens GN=NOP2|Isoform 4 of Probable 28S rRNA (cytosine(4447)-C(5))-methyltransferase OS=Homo sapiens GN=NOP2|Probable 28S rRNA (cytosine(4447)-C(5))-methyltransferase OS=Homo sapiens GN=NOP2 PE=1 SV=1|Probable 28S rRNA (cyt…	1.06704	5.89587	hit
SEC16A	F1T0I1|J3KNL6|O15027|O15027-2|O15027-3|O15027-4|O15027-5	Protein transport protein Sec16A OS=Homo sapiens GN=SEC16A PE=1 SV=1|Protein transport protein Sec16A OS=Homo sapiens GN=SEC16A PE=1 SV=1|Protein transport protein Sec16A OS=Homo sapiens GN=SEC16A PE=1 SV=3|Isoform 2 of Protein transport protein Sec16A OS=Homo sapiens GN=SEC16A|Isoform 3 of Protein transport protein Sec16A OS=Homo sapiens GN=SEC16A|Isoform 4 of Protein transport protein Sec16A OS…	1.05065	3.62581	hit
PPT1	E9PIA8|E9PMG2|P50897|P50897-2|Q5T0S4	Palmitoyl-protein thioesterase 1 (Fragment) OS=Homo sapiens GN=PPT1 PE=1 SV=8|Palmitoyl-protein thioesterase 1 (Fragment) OS=Homo sapiens GN=PPT1 PE=1 SV=1|Palmitoyl-protein thioesterase 1 OS=Homo sapiens GN=PPT1 PE=1 SV=1|Isoform 2 of Palmitoyl-protein thioesterase 1 OS=Homo sapiens GN=PPT1|Palmitoyl-protein thioesterase 1 (Fragment) OS=Homo sapiens GN=PPT1 PE=1 SV=1	1.05064	4.46183	hit
EIF6	B7ZBH1|P56537	Eukaryotic translation initiation factor 6 (Fragment) OS=Homo sapiens GN=EIF6 PE=1 SV=1|Eukaryotic translation initiation factor 6 OS=Homo sapiens GN=EIF6 PE=1 SV=1	1.05012	3.73019	hit
PDLIM1	O00151	PDZ and LIM domain protein 1 OS=Homo sapiens GN=PDLIM1 PE=1 SV=4	1.04036	2.52839	hit
PLEC	Q15149-4	Isoform 4 of Plectin OS=Homo sapiens GN=PLEC	1.03893	3.12936	hit
SNRPD3	P62318|P62318-2	Small nuclear ribonucleoprotein Sm D3 OS=Homo sapiens GN=SNRPD3 PE=1 SV=1|Isoform 2 of Small nuclear ribonucleoprotein Sm D3 OS=Homo sapiens GN=SNRPD3	1.03877	3.44466	hit
TBL1XR1|TBL1X|TBL1Y	A0A0D9SF63|O60907|O60907-2|Q9BQ87|Q9BZK7	F-box-like/WD repeat-containing protein TBL1XR1 OS=Homo sapiens GN=TBL1XR1 PE=1 SV=1|F-box-like/WD repeat-containing protein TBL1X OS=Homo sapiens GN=TBL1X PE=1 SV=3|Isoform 2 of F-box-like/WD repeat-containing protein TBL1X OS=Homo sapiens GN=TBL1X|F-box-like/WD repeat-containing protein TBL1Y OS=Homo sapiens GN=TBL1Y PE=2 SV=1|F-box-like/WD repeat-containing protein TBL1XR1 OS=Homo sapiens GN=T…	1.02919	5.56063	hit
KHSRP	A0A087WTP3|Q92945	Far upstream element-binding protein 2 OS=Homo sapiens GN=KHSRP PE=1 SV=1|Far upstream element-binding protein 2 OS=Homo sapiens GN=KHSRP PE=1 SV=4	1.02732	3.44104	hit
TACC3	Q9Y6A5	Transforming acidic coiled-coil-containing protein 3 OS=Homo sapiens GN=TACC3 PE=1 SV=1	1.01502	4.26226	hit
H2AFZ|H2AFV	P0C0S5|Q71UI9	Histone H2A.Z OS=Homo sapiens GN=H2AFZ PE=1 SV=2|Histone H2A.V OS=Homo sapiens GN=H2AFV PE=1 SV=3	1.01177	1.80414	hit
DPP7	Q9UHL4|R4GN05|R4GNE8	Dipeptidyl peptidase 2 (Fragment) OS=Homo sapiens GN=DPP7 PE=1 SV=1|Dipeptidyl peptidase 2 OS=Homo sapiens GN=DPP7 PE=1 SV=3	1.00902	3.8128	hit
PITPNA	F5GWE5|I3L2X8|I3L459|I3L4C0|I3L4H1|Q00169	Phosphatidylinositol transfer protein alpha isoform (Fragment) OS=Homo sapiens GN=PITPNA PE=1 SV=1|Phosphatidylinositol transfer protein alpha isoform (Fragment) OS=Homo sapiens GN=PITPNA PE=1 SV=2|Phosphatidylinositol transfer protein alpha isoform OS=Homo sapiens GN=PITPNA PE=1 SV=1|Phosphatidylinositol transfer protein alpha isoform OS=Homo sapiens GN=PITPNA PE=1 SV=2	1.00266	3.65948	hit
LILRB4	A0A0A0MS20|A0A0A0MSZ8|A0A0G2JM38|A0A0G2JM43|A0A0G2JM57|A0A0G2JM84|A0A0G2JMH7|A0A0G2JML1|A0A0G2JNE9|A0A0G2JNL1|A0A0G2JP25|A0A0G2JP84|A0A0G2JPA9|A0A0G2JPC7|A0A0G2JPI0|A0A0G2JPU4|A0A0G2JPX5|A0A0G2JQ10|A0A0G2JQ20|A8MUE1|C9JST2|Q8NHJ6|Q8NHJ6-2|Q8NHJ6-3	Leukocyte immunoglobulin-like receptor subfamily B member 4 OS=Homo sapiens GN=LILRB4 PE=1 SV=1|Leukocyte immunoglobulin-like receptor subfamily B member 4 OS=Homo sapiens GN=LILRB4 PE=1 SV=1|Leukocyte immunoglobulin-like receptor subfamily B member 4 OS=Homo sapiens GN=LILRB4 PE=1 SV=1|Leukocyte immunoglobulin-like receptor subfamily B member 4 (Fragment) OS=Homo sapiens GN=LILRB4 PE=1 SV=1|Leuk…	0.989242	4.08263	candidate
PTBP1	A0A0U1RRM4|P26599|P26599-2|P26599-3	Polypyrimidine tract-binding protein 1 OS=Homo sapiens GN=PTBP1 PE=1 SV=1|Polypyrimidine tract-binding protein 1 OS=Homo sapiens GN=PTBP1 PE=1 SV=1|Isoform 2 of Polypyrimidine tract-binding protein 1 OS=Homo sapiens GN=PTBP1|Isoform 3 of Polypyrimidine tract-binding protein 1 OS=Homo sapiens GN=PTBP1	0.983584	4.41789	candidate
TKTL1	P51854|P51854-1|P51854-4	Isoform 2 of Transketolase-like protein 1 OS=Homo sapiens GN=TKTL1|Isoform 4 of Transketolase-like protein 1 OS=Homo sapiens GN=TKTL1|Transketolase-like protein 1 OS=Homo sapiens GN=TKTL1 PE=1 SV=2	0.978705	4.70552	candidate
SF1	Q15637|Q15637-2|Q15637-3|Q15637-4|Q15637-6	Splicing factor 1 OS=Homo sapiens GN=SF1 PE=1 SV=4|Isoform 2 of Splicing factor 1 OS=Homo sapiens GN=SF1|Isoform 3 of Splicing factor 1 OS=Homo sapiens GN=SF1|Isoform 4 of Splicing factor 1 OS=Homo sapiens GN=SF1|Isoform 6 of Splicing factor 1 OS=Homo sapiens GN=SF1	0.970569	2.35044	candidate
CCDC58	Q4VC31	Coiled-coil domain-containing protein 58 OS=Homo sapiens GN=CCDC58 PE=1 SV=1	0.962968	5.57845	candidate
RPL27A	E9PJD9|E9PLL6|P46776	60S ribosomal protein L27a OS=Homo sapiens GN=RPL27A PE=1 SV=1|60S ribosomal protein L27a OS=Homo sapiens GN=RPL27A PE=1 SV=1|60S ribosomal protein L27a OS=Homo sapiens GN=RPL27A PE=1 SV=2	0.957805	4.34596	candidate
RPL18	G3V203|H0YHA7|J3QQ67|Q07020|Q07020-2	60S ribosomal protein L18 (Fragment) OS=Homo sapiens GN=RPL18 PE=1 SV=1|60S ribosomal protein L18 OS=Homo sapiens GN=RPL18 PE=1 SV=1|60S ribosomal protein L18 OS=Homo sapiens GN=RPL18 PE=1 SV=2|Isoform 2 of 60S ribosomal protein L18 OS=Homo sapiens GN=RPL18	0.957609	2.8651	candidate
PSMD4	P55036|Q5VWC4	26S proteasome non-ATPase regulatory subunit 4 OS=Homo sapiens GN=PSMD4 PE=1 SV=1|26S proteasome non-ATPase regulatory subunit 4 OS=Homo sapiens GN=PSMD4 PE=1 SV=1	0.957467	4.26908	candidate
BIN2	A0A087X188|A0A0A0MT10|F5H0W4|Q9UBW5|Q9UBW5-2|S4R418	Bridging integrator 2 (Fragment) OS=Homo sapiens GN=BIN2 PE=1 SV=1|Bridging integrator 2 (Fragment) OS=Homo sapiens GN=BIN2 PE=1 SV=2|Bridging integrator 2 OS=Homo sapiens GN=BIN2 PE=1 SV=1|Bridging integrator 2 OS=Homo sapiens GN=BIN2 PE=1 SV=3|Isoform 2 of Bridging integrator 2 OS=Homo sapiens GN=BIN2	0.950238	3.31069	candidate
DDX46	A0A0C4DG89|Q7L014	Probable ATP-dependent RNA helicase DDX46 OS=Homo sapiens GN=DDX46 PE=1 SV=1|Probable ATP-dependent RNA helicase DDX46 OS=Homo sapiens GN=DDX46 PE=1 SV=2	0.950183	6.09416	candidate
CDC5L	Q99459	Cell division cycle 5-like protein OS=Homo sapiens GN=CDC5L PE=1 SV=2	0.948332	4.91607	candidate
TP53I3	Q53FA7	Quinone oxidoreductase PIG3 OS=Homo sapiens GN=TP53I3 PE=1 SV=2	0.944023	2.54587	candidate
CCDC86	Q9H6F5	Coiled-coil domain-containing protein 86 OS=Homo sapiens GN=CCDC86 PE=1 SV=1	0.931349	2.41883	candidate
RPS23	D6RD47|P62266	40S ribosomal protein S23 OS=Homo sapiens GN=RPS23 PE=1 SV=1|40S ribosomal protein S23 OS=Homo sapiens GN=RPS23 PE=1 SV=3	0.920154	4.64374	candidate
PLTP	P55058|P55058-2|P55058-3	Phospholipid transfer protein OS=Homo sapiens GN=PLTP PE=1 SV=1|Isoform 2 of Phospholipid transfer protein OS=Homo sapiens GN=PLTP|Isoform 3 of Phospholipid transfer protein OS=Homo sapiens GN=PLTP	0.913885	3.80166	candidate
RPL17	A0A087WWH0|A0A087WXM6|A0A0A6YYL6|J3KRB3|J3KRX5|J3QQT2|J3QS96|P18621|P18621-3	60S ribosomal protein L17 (Fragment) OS=Homo sapiens GN=RPL17 PE=3 SV=5|60S ribosomal protein L17 (Fragment) OS=Homo sapiens GN=RPL17 PE=3 SV=1|Protein RPL17-C18orf32 OS=Homo sapiens GN=RPL17-C18orf32 PE=3 SV=1|60S ribosomal protein L17 (Fragment) OS=Homo sapiens GN=RPL17 PE=3 SV=3|60S ribosomal protein L17 (Fragment) OS=Homo sapiens GN=RPL17 PE=3 SV=1|60S ribosomal protein L17 (Fragment) OS=Homo…	0.910752	1.11212	candidate
RPL29	P47914	60S ribosomal protein L29 OS=Homo sapiens GN=RPL29 PE=1 SV=2	0.906145	1.89395	candidate
MKI67	A0A087WV66|P46013|P46013-2	Antigen KI-67 OS=Homo sapiens GN=MKI67 PE=1 SV=1|Antigen KI-67 OS=Homo sapiens GN=MKI67 PE=1 SV=2|Isoform Short of Antigen KI-67 OS=Homo sapiens GN=MKI67	0.903276	4.45463	candidate
TIMM13	Q9Y5L4	Mitochondrial import inner membrane translocase subunit Tim13 OS=Homo sapiens GN=TIMM13 PE=1 SV=1	0.90297	4.25851	candidate
RPL7A	P62424|Q5T8U3	60S ribosomal protein L7a (Fragment) OS=Homo sapiens GN=RPL7A PE=1 SV=1|60S ribosomal protein L7a OS=Homo sapiens GN=RPL7A PE=1 SV=2	0.902318	4.75641	candidate
RPS21	P63220|Q8WVC2	40S ribosomal protein S21 OS=Homo sapiens GN=RPS21 PE=1 SV=1	0.901575	1.78057	candidate
SNRPD1	J3QLI9|P62314	Small nuclear ribonucleoprotein Sm D1 OS=Homo sapiens GN=SNRPD1 PE=1 SV=1	0.894428	2.42773	candidate
RPS12	P25398	40S ribosomal protein S12 OS=Homo sapiens GN=RPS12 PE=1 SV=3	0.890673	3.70822	candidate
RPS11	P62280	40S ribosomal protein S11 OS=Homo sapiens GN=RPS11 PE=1 SV=3	0.887436	2.49198	candidate
PRRC2A	P48634|P48634-2|P48634-3|P48634-4	Isoform 2 of Protein PRRC2A OS=Homo sapiens GN=PRRC2A|Isoform 3 of Protein PRRC2A OS=Homo sapiens GN=PRRC2A|Isoform 4 of Protein PRRC2A OS=Homo sapiens GN=PRRC2A|Protein PRRC2A OS=Homo sapiens GN=PRRC2A PE=1 SV=3	0.881878	3.95407	candidate
WAS	P42768	Wiskott-Aldrich syndrome protein OS=Homo sapiens GN=WAS PE=1 SV=4	0.879798	3.94577	candidate
TXNDC5	Q8NBS9|Q8NBS9-2	Thioredoxin domain-containing protein 5 OS=Homo sapiens GN=TXNDC5 PE=1 SV=2|Isoform 2 of Thioredoxin domain-containing protein 5 OS=Homo sapiens GN=TXNDC5	0.877315	0.653042	no hit
CSTF2T	Q9H0L4	Cleavage stimulation factor subunit 2 tau variant OS=Homo sapiens GN=CSTF2T PE=1 SV=1	0.874433	3.71598	candidate
SGTA	K7EMD6|O43765	Small glutamine-rich tetratricopeptide repeat-containing protein alpha (Fragment) OS=Homo sapiens GN=SGTA PE=1 SV=1|Small glutamine-rich tetratricopeptide repeat-containing protein alpha OS=Homo sapiens GN=SGTA PE=1 SV=1	0.860647	1.16901	candidate
RPL13	P26373|P26373-2	60S ribosomal protein L13 OS=Homo sapiens GN=RPL13 PE=1 SV=4|Isoform 2 of 60S ribosomal protein L13 OS=Homo sapiens GN=RPL13	0.856371	4.32142	candidate
STMN1	P16949|P16949-2	Isoform 2 of Stathmin OS=Homo sapiens GN=STMN1|Stathmin OS=Homo sapiens GN=STMN1 PE=1 SV=3	0.85316	3.8556	candidate
NUP214	A0A0A0MSW3|P35658|P35658-2|P35658-3|P35658-4|P35658-5	Nuclear pore complex protein Nup214 OS=Homo sapiens GN=NUP214 PE=1 SV=1|Nuclear pore complex protein Nup214 OS=Homo sapiens GN=NUP214 PE=1 SV=2|Isoform 2 of Nuclear pore complex protein Nup214 OS=Homo sapiens GN=NUP214|Isoform 3 of Nuclear pore complex protein Nup214 OS=Homo sapiens GN=NUP214|Isoform 4 of Nuclear pore complex protein Nup214 OS=Homo sapiens GN=NUP214|Isoform 5 of Nuclear pore comp…	0.849226	4.80165	candidate
DKK1	O94907	Dickkopf-related protein 1 OS=Homo sapiens GN=DKK1 PE=1 SV=1	0.844829	2.24657	candidate
HNRNPM	A0A087X0X3|P52272|P52272-2	Heterogeneous nuclear ribonucleoprotein M OS=Homo sapiens GN=HNRNPM PE=1 SV=1|Heterogeneous nuclear ribonucleoprotein M OS=Homo sapiens GN=HNRNPM PE=1 SV=3|Isoform 2 of Heterogeneous nuclear ribonucleoprotein M OS=Homo sapiens GN=HNRNPM	0.840583	2.05815	candidate
PLA2G15	Q8NCC3	Group XV phospholipase A2 OS=Homo sapiens GN=PLA2G15 PE=1 SV=2	0.835083	4.86283	candidate
CORO1A	P31146	Coronin-1A OS=Homo sapiens GN=CORO1A PE=1 SV=4	0.831169	3.2304	candidate
RPL30	A0A0C4DH44|P62888	60S ribosomal protein L30 OS=Homo sapiens GN=RPL30 PE=1 SV=1|60S ribosomal protein L30 OS=Homo sapiens GN=RPL30 PE=1 SV=2	0.813211	3.09002	candidate
PCBP2	F8VZX2|H3BRU6|Q15366|Q15366-2|Q15366-3|Q15366-4|Q15366-5|Q15366-6|Q15366-7|Q15366-8	Poly(rC)-binding protein 2 OS=Homo sapiens GN=PCBP2 PE=1 SV=1|Poly(rC)-binding protein 2 (Fragment) OS=Homo sapiens GN=PCBP2 PE=1 SV=1|Poly(rC)-binding protein 2 OS=Homo sapiens GN=PCBP2 PE=1 SV=1|Isoform 2 of Poly(rC)-binding protein 2 OS=Homo sapiens GN=PCBP2|Isoform 3 of Poly(rC)-binding protein 2 OS=Homo sapiens GN=PCBP2|Isoform 4 of Poly(rC)-binding protein 2 OS=Homo sapiens GN=PCBP2|Isoform…	0.81306	2.90967	candidate
CAT	P04040	Catalase OS=Homo sapiens GN=CAT PE=1 SV=3	0.812132	3.90795	candidate
RANBP2	P49792	E3 SUMO-protein ligase RanBP2 OS=Homo sapiens GN=RANBP2 PE=1 SV=2	0.808888	3.8355	candidate
NUMA1	A0A087WY61|Q14980|Q14980-2|Q14980-3|Q14980-4	Nuclear mitotic apparatus protein 1 OS=Homo sapiens GN=NUMA1 PE=1 SV=1|Nuclear mitotic apparatus protein 1 OS=Homo sapiens GN=NUMA1 PE=1 SV=2|Isoform 2 of Nuclear mitotic apparatus protein 1 OS=Homo sapiens GN=NUMA1|Isoform Numa-m of Nuclear mitotic apparatus protein 1 OS=Homo sapiens GN=NUMA1|Isoform Numa-s of Nuclear mitotic apparatus protein 1 OS=Homo sapiens GN=NUMA1	0.80262	2.92942	candidate
CTSC	P53634	Dipeptidyl peptidase 1 OS=Homo sapiens GN=CTSC PE=1 SV=2	0.802228	0.61854	no hit
DSG2	Q14126	Desmoglein-2 OS=Homo sapiens GN=DSG2 PE=1 SV=2	0.797523	3.83963	candidate
UBE2V2	Q15819	Ubiquitin-conjugating enzyme E2 variant 2 OS=Homo sapiens GN=UBE2V2 PE=1 SV=4	0.795348	1.69292	candidate
RRP1B	Q14684|Q14684-2	Ribosomal RNA processing protein 1 homolog B OS=Homo sapiens GN=RRP1B PE=1 SV=3|Isoform 2 of Ribosomal RNA processing protein 1 homolog B OS=Homo sapiens GN=RRP1B	0.793731	2.90048	candidate
PRPF40A	F5H578|H0YG38|O75400|O75400-2|O75400-3	Isoform 2 of Pre-mRNA-processing factor 40 homolog A OS=Homo sapiens GN=PRPF40A|Isoform 3 of Pre-mRNA-processing factor 40 homolog A OS=Homo sapiens GN=PRPF40A|Pre-mRNA-processing factor 40 homolog A (Fragment) OS=Homo sapiens GN=PRPF40A PE=1 SV=1|Pre-mRNA-processing factor 40 homolog A OS=Homo sapiens GN=PRPF40A PE=1 SV=2	0.793529	1.35826	candidate
P4HB	H7BZ94|P07237	Protein disulfide-isomerase OS=Homo sapiens GN=P4HB PE=1 SV=2|Protein disulfide-isomerase OS=Homo sapiens GN=P4HB PE=1 SV=3	0.790591	4.20027	candidate
LTBP2	G3V3X5|G3V511|Q14767	Latent-transforming growth factor beta-binding protein 2 OS=Homo sapiens GN=LTBP2 PE=1 SV=1|Latent-transforming growth factor beta-binding protein 2 OS=Homo sapiens GN=LTBP2 PE=1 SV=1|Latent-transforming growth factor beta-binding protein 2 OS=Homo sapiens GN=LTBP2 PE=1 SV=3	0.773807	2.63119	candidate
CCDC124	Q96CT7	Coiled-coil domain-containing protein 124 OS=Homo sapiens GN=CCDC124 PE=1 SV=1	0.762576	3.57532	candidate
PRRC2C	E7EPN9|Q9Y520|Q9Y520-2|Q9Y520-3|Q9Y520-4|Q9Y520-5|Q9Y520-6|Q9Y520-7	Protein PRRC2C OS=Homo sapiens GN=PRRC2C PE=1 SV=1|Protein PRRC2C OS=Homo sapiens GN=PRRC2C PE=1 SV=4|Isoform 2 of Protein PRRC2C OS=Homo sapiens GN=PRRC2C|Isoform 3 of Protein PRRC2C OS=Homo sapiens GN=PRRC2C|Isoform 4 of Protein PRRC2C OS=Homo sapiens GN=PRRC2C|Isoform 5 of Protein PRRC2C OS=Homo sapiens GN=PRRC2C|Isoform 6 of Protein PRRC2C OS=Homo sapiens GN=PRRC2C|Isoform 7 of Protein PRRC2C…	0.759674	2.21177	candidate
LYZ	A0A0B4J259|F8VV32|P61626	Lysozyme C OS=Homo sapiens GN=LYZ PE=1 SV=1|Lysozyme C OS=Homo sapiens GN=LYZ PE=1 SV=1|Lysozyme C OS=Homo sapiens GN=LYZ PE=1 SV=1	0.752348	1.56839	candidate
PRPF4B	Q13523	Serine/threonine-protein kinase PRP4 homolog OS=Homo sapiens GN=PRPF4B PE=1 SV=3	0.740407	1.85949	candidate
UBE2V1	Q13404	Ubiquitin-conjugating enzyme E2 variant 1 OS=Homo sapiens GN=UBE2V1 PE=1 SV=2	0.739971	1.68137	candidate
H2AFY	O75367|O75367-2|O75367-3	Core histone macro-H2A.1 OS=Homo sapiens GN=H2AFY PE=1 SV=4|Isoform 1 of Core histone macro-H2A.1 OS=Homo sapiens GN=H2AFY|Isoform 3 of Core histone macro-H2A.1 OS=Homo sapiens GN=H2AFY	0.732932	3.26536	candidate
GGH	Q92820	Gamma-glutamyl hydrolase OS=Homo sapiens GN=GGH PE=1 SV=2	0.72717	0.915747	candidate
UBAP2L	F8W726|Q14157|Q14157-1|Q14157-3|Q14157-4|Q14157-5	Ubiquitin-associated protein 2-like OS=Homo sapiens GN=UBAP2L PE=1 SV=2|Ubiquitin-associated protein 2-like OS=Homo sapiens GN=UBAP2L PE=1 SV=2|Isoform 2 of Ubiquitin-associated protein 2-like OS=Homo sapiens GN=UBAP2L|Isoform 3 of Ubiquitin-associated protein 2-like OS=Homo sapiens GN=UBAP2L|Isoform 4 of Ubiquitin-associated protein 2-like OS=Homo sapiens GN=UBAP2L|Isoform 5 of Ubiquitin-associa…	0.721261	3.96224	candidate
A0A0B4J203|FIP1L1	A0A0B4J203|Q6UN15|Q6UN15-3|Q6UN15-4|Q6UN15-5	Uncharacterized protein OS=Homo sapiens PE=3 SV=1|Pre-mRNA 3'-end-processing factor FIP1 OS=Homo sapiens GN=FIP1L1 PE=1 SV=1|Isoform 3 of Pre-mRNA 3'-end-processing factor FIP1 OS=Homo sapiens GN=FIP1L1|Isoform 4 of Pre-mRNA 3'-end-processing factor FIP1 OS=Homo sapiens GN=FIP1L1|Isoform 5 of Pre-mRNA 3'-end-processing factor FIP1 OS=Homo sapiens GN=FIP1L1	0.720119	4.92568	candidate
RPL34	P49207	60S ribosomal protein L34 OS=Homo sapiens GN=RPL34 PE=1 SV=3	0.718102	2.31364	candidate
HIST1H2AG|HIST2H2AC|HIST2H2AA3|HIST1H2AH|HIST1H2AJ|H2AFJ	P0C0S8|Q16777|Q6FI13|Q96KK5|Q99878|Q9BTM1|Q9BTM1-2	Histone H2A type 1 OS=Homo sapiens GN=HIST1H2AG PE=1 SV=2|Histone H2A type 2-C OS=Homo sapiens GN=HIST2H2AC PE=1 SV=4|Histone H2A type 2-A OS=Homo sapiens GN=HIST2H2AA3 PE=1 SV=3|Histone H2A type 1-H OS=Homo sapiens GN=HIST1H2AH PE=1 SV=3|Histone H2A type 1-J OS=Homo sapiens GN=HIST1H2AJ PE=1 SV=3|Histone H2A.J OS=Homo sapiens GN=H2AFJ PE=1 SV=1|Isoform 2 of Histone H2A.J OS=Homo sapiens GN=H2AFJ	0.715844	1.69719	candidate
COL4A1	P02462	Collagen alpha-1(IV) chain OS=Homo sapiens GN=COL4A1 PE=1 SV=3	0.695549	3.02303	candidate
RPL3	G5E9G0|P39023	60S ribosomal protein L3 OS=Homo sapiens GN=RPL3 PE=1 SV=1|60S ribosomal protein L3 OS=Homo sapiens GN=RPL3 PE=1 SV=2	0.691391	2.1315	candidate
DDX21	Q9NR30	Nucleolar RNA helicase 2 OS=Homo sapiens GN=DDX21 PE=1 SV=5	0.672836	2.09053	candidate
TCOF1	E7ETY2|J3KQ96|Q13428|Q13428-3|Q13428-4|Q13428-6|Q13428-7	Treacle protein OS=Homo sapiens GN=TCOF1 PE=1 SV=1|Treacle protein (Fragment) OS=Homo sapiens GN=TCOF1 PE=1 SV=1|Treacle protein OS=Homo sapiens GN=TCOF1 PE=1 SV=3|Isoform 3 of Treacle protein OS=Homo sapiens GN=TCOF1|Isoform 4 of Treacle protein OS=Homo sapiens GN=TCOF1|Isoform 6 of Treacle protein OS=Homo sapiens GN=TCOF1|Isoform 7 of Treacle protein OS=Homo sapiens GN=TCOF1	0.665483	2.43366	candidate
HIST1H1B	P16401	Histone H1.5 OS=Homo sapiens GN=HIST1H1B PE=1 SV=3	0.665474	2.53599	candidate
TFRC	G3V0E5|P02786	Transferrin receptor (P90, CD71), isoform CRA_c OS=Homo sapiens GN=TFRC PE=1 SV=1|Transferrin receptor protein 1 OS=Homo sapiens GN=TFRC PE=1 SV=2	0.661702	3.27835	candidate
PLOD3	O60568	Procollagen-lysine,2-oxoglutarate 5-dioxygenase 3 OS=Homo sapiens GN=PLOD3 PE=1 SV=1	0.650669	3.1257	candidate
OXCT1	P55809	Succinyl-CoA:3-ketoacid coenzyme A transferase 1, mitochondrial OS=Homo sapiens GN=OXCT1 PE=1 SV=1	0.628023	3.41143	candidate
SLC39A10	Q9ULF5	Zinc transporter ZIP10 OS=Homo sapiens GN=SLC39A10 PE=1 SV=2	0.615293	2.09217	candidate
RARRES2	C9J8S2|Q99969	Retinoic acid receptor responder protein 2 (Fragment) OS=Homo sapiens GN=RARRES2 PE=1 SV=1|Retinoic acid receptor responder protein 2 OS=Homo sapiens GN=RARRES2 PE=1 SV=1	0.614883	1.21931	candidate
GATAD2A	Q86YP4|Q86YP4-2|Q86YP4-3	Transcriptional repressor p66-alpha OS=Homo sapiens GN=GATAD2A PE=1 SV=1|Isoform 2 of Transcriptional repressor p66-alpha OS=Homo sapiens GN=GATAD2A|Isoform 3 of Transcriptional repressor p66-alpha OS=Homo sapiens GN=GATAD2A	0.610249	1.68893	candidate
ARHGDIB	F5H2R5|F5H3P3|F5H6Q0|H0YGX7|P52566	Rho GDP-dissociation inhibitor 2 (Fragment) OS=Homo sapiens GN=ARHGDIB PE=1 SV=1|Rho GDP-dissociation inhibitor 2 (Fragment) OS=Homo sapiens GN=ARHGDIB PE=1 SV=7|Rho GDP-dissociation inhibitor 2 OS=Homo sapiens GN=ARHGDIB PE=1 SV=3	0.601481	0.985651	candidate
HIST1H4A	P62805	Histone H4 OS=Homo sapiens GN=HIST1H4A PE=1 SV=2	0.598644	3.06726	candidate
GRN	P28799	Granulins OS=Homo sapiens GN=GRN PE=1 SV=2	0.584061	2.45781	no hit
SPARC	E5RK62|F5GY03|P09486	SPARC (Fragment) OS=Homo sapiens GN=SPARC PE=1 SV=1|SPARC (Fragment) OS=Homo sapiens GN=SPARC PE=1 SV=1|SPARC OS=Homo sapiens GN=SPARC PE=1 SV=1	0.579796	2.7627	no hit
RPL13A	M0QYS1|P40429|Q8J015	60S ribosomal protein L13a (Fragment) OS=Homo sapiens GN=RPL13A PE=1 SV=2|60S ribosomal protein L13a OS=Homo sapiens GN=RPL13a PE=1 SV=1|60S ribosomal protein L13a OS=Homo sapiens GN=RPL13A PE=1 SV=2	0.579591	2.52085	no hit
PLOD1	Q02809|Q02809-2	Procollagen-lysine,2-oxoglutarate 5-dioxygenase 1 OS=Homo sapiens GN=PLOD1 PE=1 SV=2|Isoform 2 of Procollagen-lysine,2-oxoglutarate 5-dioxygenase 1 OS=Homo sapiens GN=PLOD1	0.575848	1.21607	no hit
RPL8	P62917	60S ribosomal protein L8 OS=Homo sapiens GN=RPL8 PE=1 SV=2	0.574774	2.19657	no hit
HTRA1	Q92743	Serine protease HTRA1 OS=Homo sapiens GN=HTRA1 PE=1 SV=1	0.565754	1.60477	no hit
RPL10	A0A087WV22|F8W7C6|P27635|X1WI28	60S ribosomal protein L10 (Fragment) OS=Homo sapiens GN=RPL10 PE=1 SV=6|60S ribosomal protein L10 OS=Homo sapiens GN=RPL10 PE=1 SV=1|60S ribosomal protein L10 OS=Homo sapiens GN=RPL10 PE=1 SV=2|60S ribosomal protein L10 OS=Homo sapiens GN=RPL10 PE=1 SV=4	0.564617	2.18548	no hit
GANAB	F5H6X6|Q14697|Q14697-2	Neutral alpha-glucosidase AB OS=Homo sapiens GN=GANAB PE=1 SV=1|Neutral alpha-glucosidase AB OS=Homo sapiens GN=GANAB PE=1 SV=3|Isoform 2 of Neutral alpha-glucosidase AB OS=Homo sapiens GN=GANAB	0.560346	2.96469	no hit
NUCB2|HEL	A0A087WSV8|E9PKG6|E9PLE9|E9PLR0|P80303|P80303-2|Q2L696|V9HW75	Epididymis secretory protein Li 109 OS=Homo sapiens GN=HEL-S-109 PE=1 SV=1|Isoform 2 of Nucleobindin-2 OS=Homo sapiens GN=NUCB2|Nucb2 splice variant OS=Homo sapiens GN=Nucb2 PE=1 SV=1|Nucleobindin-2 (Fragment) OS=Homo sapiens GN=NUCB2 PE=1 SV=1|Nucleobindin-2 OS=Homo sapiens GN=NUCB2 PE=1 SV=2|Nucleobindin 2, isoform CRA_b OS=Homo sapiens GN=NUCB2 PE=1 SV=1	0.550024	2.52877	no hit
CHST14	H0YN65|Q8NCH0	Carbohydrate sulfotransferase 14 OS=Homo sapiens GN=CHST14 PE=1 SV=1|Carbohydrate sulfotransferase 14 OS=Homo sapiens GN=CHST14 PE=1 SV=2	0.541346	1.48287	no hit
CTGF	P29279|P29279-2	Connective tissue growth factor OS=Homo sapiens GN=CTGF PE=1 SV=2|Isoform 2 of Connective tissue growth factor OS=Homo sapiens GN=CTGF	0.540659	1.37487	no hit
UGGT1	Q9NYU2|Q9NYU2-2	UDP-glucose:glycoprotein glucosyltransferase 1 OS=Homo sapiens GN=UGGT1 PE=1 SV=3|Isoform 2 of UDP-glucose:glycoprotein glucosyltransferase 1 OS=Homo sapiens GN=UGGT1	0.529262	3.35507	no hit
BCLAF1	E9PK09|E9PK91|E9PKI6|E9PQN2|Q9NYF8|Q9NYF8-2|Q9NYF8-3	Bcl-2-associated transcription factor 1 (Fragment) OS=Homo sapiens GN=BCLAF1 PE=1 SV=7|Bcl-2-associated transcription factor 1 OS=Homo sapiens GN=BCLAF1 PE=1 SV=1|Bcl-2-associated transcription factor 1 OS=Homo sapiens GN=BCLAF1 PE=1 SV=1|Bcl-2-associated transcription factor 1 OS=Homo sapiens GN=BCLAF1 PE=1 SV=1|Bcl-2-associated transcription factor 1 OS=Homo sapiens GN=BCLAF1 PE=1 SV=2|Isoform …	0.52774	3.13736	no hit
CTSZ	Q9UBR2	Cathepsin Z OS=Homo sapiens GN=CTSZ PE=1 SV=1	0.52157	2.04083	no hit
TOP2A	P11388|P11388-2|P11388-3|P11388-4	DNA topoisomerase 2-alpha OS=Homo sapiens GN=TOP2A PE=1 SV=3|Isoform 2 of DNA topoisomerase 2-alpha OS=Homo sapiens GN=TOP2A|Isoform 3 of DNA topoisomerase 2-alpha OS=Homo sapiens GN=TOP2A|Isoform 4 of DNA topoisomerase 2-alpha OS=Homo sapiens GN=TOP2A	0.508702	0.719113	no hit
HEXA	H3BP20|H3BS10|P06865	Beta-hexosaminidase OS=Homo sapiens GN=HEXA PE=1 SV=1|Beta-hexosaminidase subunit alpha OS=Homo sapiens GN=HEXA PE=1 SV=2	0.508701	1.24256	no hit
MINPP1	Q9UNW1|Q9UNW1-4	Multiple inositol polyphosphate phosphatase 1 OS=Homo sapiens GN=MINPP1 PE=1 SV=1|Isoform 4 of Multiple inositol polyphosphate phosphatase 1 OS=Homo sapiens GN=MINPP1	0.489991	1.3698	no hit
DNASE2	K7ENE5|O00115|O00115-2	Deoxyribonuclease-2-alpha (Fragment) OS=Homo sapiens GN=DNASE2 PE=1 SV=1|Deoxyribonuclease-2-alpha OS=Homo sapiens GN=DNASE2 PE=1 SV=2|Isoform 2 of Deoxyribonuclease-2-alpha OS=Homo sapiens GN=DNASE2	0.489492	1.99304	no hit
IGF2R	P11717	Cation-independent mannose-6-phosphate receptor OS=Homo sapiens GN=IGF2R PE=1 SV=3	0.488236	2.3334	no hit
RPL35A	C9K025|P18077	60S ribosomal protein L35a (Fragment) OS=Homo sapiens GN=RPL35A PE=1 SV=1|60S ribosomal protein L35a OS=Homo sapiens GN=RPL35A PE=1 SV=2	0.47966	0.449549	no hit
EDIL3	O43854|O43854-2	EGF-like repeat and discoidin I-like domain-containing protein 3 OS=Homo sapiens GN=EDIL3 PE=1 SV=1|Isoform 2 of EGF-like repeat and discoidin I-like domain-containing protein 3 OS=Homo sapiens GN=EDIL3	0.479645	0.901968	no hit
MANBA	E9PFW2|O00462	Beta-mannosidase OS=Homo sapiens GN=MANBA PE=1 SV=1|Beta-mannosidase OS=Homo sapiens GN=MANBA PE=2 SV=3	0.469692	0.351654	no hit
QSOX2	A0A087X176|Q6ZRP7	Sulfhydryl oxidase OS=Homo sapiens GN=QSOX2 PE=1 SV=1|Sulfhydryl oxidase 2 OS=Homo sapiens GN=QSOX2 PE=1 SV=3	0.45956	1.41116	no hit
C1R	B4DPQ0|P00736	Complement C1r subcomponent OS=Homo sapiens GN=C1R PE=1 SV=1|Complement C1r subcomponent OS=Homo sapiens GN=C1R PE=1 SV=2	0.456753	1.00801	no hit
SRRM2	Q9UQ35|Q9UQ35-2	Serine/arginine repetitive matrix protein 2 OS=Homo sapiens GN=SRRM2 PE=1 SV=2|Isoform 2 of Serine/arginine repetitive matrix protein 2 OS=Homo sapiens GN=SRRM2	0.451808	1.68876	no hit
HNRNPU	Q00839	Heterogeneous nuclear ribonucleoprotein U OS=Homo sapiens GN=HNRNPU PE=1 SV=6	0.432716	1.34584	no hit
HIST1H1E	P10412	Histone H1.4 OS=Homo sapiens GN=HIST1H1E PE=1 SV=2	0.426691	1.01211	no hit
RPS6	A2A3R5|P62753	40S ribosomal protein S6 OS=Homo sapiens GN=RPS6 PE=1 SV=1|40S ribosomal protein S6 OS=Homo sapiens GN=RPS6 PE=1 SV=1	0.423956	0.590412	no hit
RPL6	Q02878	60S ribosomal protein L6 OS=Homo sapiens GN=RPL6 PE=1 SV=3	0.40806	1.8647	no hit
GBA	A0A0G2JLB3|A0A0G2JNZ5|P04062|P04062-2|P04062-4	Glucosylceramidase OS=Homo sapiens GN=GBA PE=1 SV=1|Glucosylceramidase OS=Homo sapiens GN=GBA PE=1 SV=1|Glucosylceramidase OS=Homo sapiens GN=GBA PE=1 SV=3|Isoform Short of Glucosylceramidase OS=Homo sapiens GN=GBA|Isoform 4 of Glucosylceramidase OS=Homo sapiens GN=GBA	0.394079	0.568634	no hit
RPL7	P18124	60S ribosomal protein L7 OS=Homo sapiens GN=RPL7 PE=1 SV=1	0.387824	1.10285	no hit
APP	E9PG40|P05067|P05067-11|P05067-7|P05067-8|P05067-9	Amyloid beta A4 protein OS=Homo sapiens GN=APP PE=1 SV=1|Amyloid beta A4 protein OS=Homo sapiens GN=APP PE=1 SV=3|Isoform 11 of Amyloid beta A4 protein OS=Homo sapiens GN=APP|Isoform APP751 of Amyloid beta A4 protein OS=Homo sapiens GN=APP|Isoform L-APP733 of Amyloid beta A4 protein OS=Homo sapiens GN=APP|Isoform L-APP752 of Amyloid beta A4 protein OS=Homo sapiens GN=APP	0.386933	1.17118	no hit
PCSK9	Q8NBP7	Proprotein convertase subtilisin/kexin type 9 OS=Homo sapiens GN=PCSK9 PE=1 SV=3	0.338407	0.463373	no hit
H2AFX	P16104	Histone H2AX OS=Homo sapiens GN=H2AFX PE=1 SV=2	0.333957	0.595934	no hit
NPC2	E7EMS2|G3V3D1|G3V3E8|H0YIZ1|J3KMY5|P61916	Epididymal secretory protein E1 (Fragment) OS=Homo sapiens GN=NPC2 PE=1 SV=1|Epididymal secretory protein E1 OS=Homo sapiens GN=NPC2 PE=1 SV=1	0.330177	0.924945	no hit
CYCS	C9JFR7|P99999	Cytochrome c (Fragment) OS=Homo sapiens GN=CYCS PE=1 SV=1|Cytochrome c OS=Homo sapiens GN=CYCS PE=1 SV=2	0.327584	0.977608	no hit
SLC3A2	F5GZS6|J3KPF3|P08195|P08195-2|P08195-3|P08195-4	4F2 cell-surface antigen heavy chain OS=Homo sapiens GN=SLC3A2 PE=1 SV=1|4F2 cell-surface antigen heavy chain OS=Homo sapiens GN=SLC3A2 PE=1 SV=1|4F2 cell-surface antigen heavy chain OS=Homo sapiens GN=SLC3A2 PE=1 SV=3|Isoform 2 of 4F2 cell-surface antigen heavy chain OS=Homo sapiens GN=SLC3A2|Isoform 3 of 4F2 cell-surface antigen heavy chain OS=Homo sapiens GN=SLC3A2|Isoform 4 of 4F2 cell-surfac…	0.318874	1.69301	no hit
GALNS	P34059	N-acetylgalactosamine-6-sulfatase OS=Homo sapiens GN=GALNS PE=1 SV=1	0.31154	1.12302	no hit
METRNL	Q641Q3|Q641Q3-2	Meteorin-like protein OS=Homo sapiens GN=METRNL PE=2 SV=1|Isoform 2 of Meteorin-like protein OS=Homo sapiens GN=METRNL	0.304774	1.04111	no hit
RPL4	P36578	60S ribosomal protein L4 OS=Homo sapiens GN=RPL4 PE=1 SV=5	0.304426	1.27542	no hit
RNASE2	P10153	Non-secretory ribonuclease OS=Homo sapiens GN=RNASE2 PE=1 SV=2	0.299321	0.77299	no hit
RPL15	E7ENU7|E7EQV9|E7EX53|P61313|P61313-2	60S ribosomal protein L15 OS=Homo sapiens GN=RPL15 PE=1 SV=2|Isoform 2 of 60S ribosomal protein L15 OS=Homo sapiens GN=RPL15|Ribosomal protein L15 (Fragment) OS=Homo sapiens GN=RPL15 PE=1 SV=1	0.291504	0.754892	no hit
NUCB1	Q02818	Nucleobindin-1 OS=Homo sapiens GN=NUCB1 PE=1 SV=4	0.289851	0.535717	no hit
PCOLCE	Q15113	Procollagen C-endopeptidase enhancer 1 OS=Homo sapiens GN=PCOLCE PE=1 SV=2	0.283383	0.655262	no hit
DAG1	C9J6Z6|Q14118	Dystroglycan (Fragment) OS=Homo sapiens GN=DAG1 PE=1 SV=1|Dystroglycan OS=Homo sapiens GN=DAG1 PE=1 SV=2	0.278188	0.763687	no hit
FAT4	Q6V0I7|Q6V0I7-3	Protocadherin Fat 4 OS=Homo sapiens GN=FAT4 PE=1 SV=2|Isoform 3 of Protocadherin Fat 4 OS=Homo sapiens GN=FAT4	0.275121	0.887946	no hit
NOLC1	A0A0A0MRM9|Q14978|Q14978-2|Q14978-3	Nucleolar and coiled-body phosphoprotein 1 (Fragment) OS=Homo sapiens GN=NOLC1 PE=1 SV=1|Nucleolar and coiled-body phosphoprotein 1 OS=Homo sapiens GN=NOLC1 PE=1 SV=2|Isoform Beta of Nucleolar and coiled-body phosphoprotein 1 OS=Homo sapiens GN=NOLC1|Isoform 3 of Nucleolar and coiled-body phosphoprotein 1 OS=Homo sapiens GN=NOLC1	0.255163	0.842389	no hit
CST3	P01034	Cystatin-C OS=Homo sapiens GN=CST3 PE=1 SV=1	0.253969	0.972228	no hit
COL4A5	P29400|P29400-2	Collagen alpha-5(IV) chain OS=Homo sapiens GN=COL4A5 PE=1 SV=2|Isoform 2 of Collagen alpha-5(IV) chain OS=Homo sapiens GN=COL4A5	0.226658	0.564428	no hit
IGFBP4	P22692	Insulin-like growth factor-binding protein 4 OS=Homo sapiens GN=IGFBP4 PE=1 SV=2	0.222206	0.18906	no hit
THBS1	P07996	Thrombospondin-1 OS=Homo sapiens GN=THBS1 PE=1 SV=2	0.210119	0.542735	no hit
LDLR	H0YMD1|J3KMZ9|P01130|P01130-5	Low-density lipoprotein receptor OS=Homo sapiens GN=LDLR PE=1 SV=1|Low-density lipoprotein receptor (Fragment) OS=Homo sapiens GN=LDLR PE=1 SV=1|Low-density lipoprotein receptor OS=Homo sapiens GN=LDLR PE=1 SV=1|Isoform 5 of Low-density lipoprotein receptor OS=Homo sapiens GN=LDLR	0.208234	0.650562	no hit
TGFBI	Q15582	Transforming growth factor-beta-induced protein ig-h3 OS=Homo sapiens GN=TGFBI PE=1 SV=1	0.207277	0.582793	no hit
PTK7	Q13308|Q13308-2|Q13308-3|Q13308-4|Q13308-6	Inactive tyrosine-protein kinase 7 OS=Homo sapiens GN=PTK7 PE=1 SV=2|Isoform 2 of Inactive tyrosine-protein kinase 7 OS=Homo sapiens GN=PTK7|Isoform 3 of Inactive tyrosine-protein kinase 7 OS=Homo sapiens GN=PTK7|Isoform 4 of Inactive tyrosine-protein kinase 7 OS=Homo sapiens GN=PTK7|Isoform 6 of Inactive tyrosine-protein kinase 7 OS=Homo sapiens GN=PTK7	0.200498	0.34297	no hit
COL25A1	A8MWQ5	Collagen alpha-1(XXV) chain OS=Homo sapiens GN=COL25A1 PE=1 SV=1	0.198383	0.496811	no hit
HLA	P01891|P04439|P05534|P13746|P13746-2|P16188|P30447|Q29960-2|Q5SRN5|Q5SRN7|Q6DU44	HLA class I histocompatibility antigen, A-11 alpha chain OS=Homo sapiens GN=HLA-A PE=1 SV=1|HLA class I histocompatibility antigen, A-23 alpha chain OS=Homo sapiens GN=HLA-A PE=1 SV=1|HLA class I histocompatibility antigen, A-24 alpha chain OS=Homo sapiens GN=HLA-A PE=1 SV=2|HLA class I histocompatibility antigen, A-3 alpha chain OS=Homo sapiens GN=HLA-A PE=1 SV=2|HLA class I histocompatibility a…	0.183185	0.473463	no hit
PRSS23	O95084|O95084-2	Isoform 2 of Serine protease 23 OS=Homo sapiens GN=PRSS23|Serine protease 23 OS=Homo sapiens GN=PRSS23 PE=1 SV=1	0.181845	0.350738	no hit
COL4A2	P08572	Collagen alpha-2(IV) chain OS=Homo sapiens GN=COL4A2 PE=1 SV=4	0.174644	0.496808	no hit
ITGB1	P05556	Integrin beta-1 OS=Homo sapiens GN=ITGB1 PE=1 SV=2	0.161943	0.360797	no hit
PAM	H7BYD9|P19021|P19021-2|P19021-3|P19021-4|P19021-5|P19021-6	Isoform 2 of Peptidyl-glycine alpha-amidating monooxygenase OS=Homo sapiens GN=PAM|Isoform 3 of Peptidyl-glycine alpha-amidating monooxygenase OS=Homo sapiens GN=PAM|Isoform 4 of Peptidyl-glycine alpha-amidating monooxygenase OS=Homo sapiens GN=PAM|Isoform 5 of Peptidyl-glycine alpha-amidating monooxygenase OS=Homo sapiens GN=PAM|Isoform 6 of Peptidyl-glycine alpha-amidating monooxygenase OS=Homo…	0.15868	0.42408	no hit
CSPG4	Q6UVK1	Chondroitin sulfate proteoglycan 4 OS=Homo sapiens GN=CSPG4 PE=1 SV=2	0.157426	0.509138	no hit
PVR	A0A0A0MSA9|A0A0C4DG49|P15151|P15151-2|P15151-3|P15151-4	Poliovirus receptor OS=Homo sapiens GN=PVR PE=1 SV=1|Poliovirus receptor OS=Homo sapiens GN=PVR PE=1 SV=1|Poliovirus receptor OS=Homo sapiens GN=PVR PE=1 SV=2|Isoform Beta of Poliovirus receptor OS=Homo sapiens GN=PVR|Isoform Gamma of Poliovirus receptor OS=Homo sapiens GN=PVR|Isoform Delta of Poliovirus receptor OS=Homo sapiens GN=PVR	0.144202	0.436546	no hit
SVEP1	A0A0A0MSD0|Q4LDE5	Sushi, von Willebrand factor type A, EGF and pentraxin domain-containing protein 1 OS=Homo sapiens GN=SVEP1 PE=1 SV=1|Sushi, von Willebrand factor type A, EGF and pentraxin domain-containing protein 1 OS=Homo sapiens GN=SVEP1 PE=1 SV=3	0.139779	0.227215	no hit
GLG1	H3BM42|Q92896|Q92896-2|Q92896-3	Golgi apparatus protein 1 OS=Homo sapiens GN=GLG1 PE=1 SV=1|Golgi apparatus protein 1 OS=Homo sapiens GN=GLG1 PE=1 SV=2|Isoform 2 of Golgi apparatus protein 1 OS=Homo sapiens GN=GLG1|Isoform 3 of Golgi apparatus protein 1 OS=Homo sapiens GN=GLG1	0.134639	0.446191	no hit
TFPI	P10646	Tissue factor pathway inhibitor OS=Homo sapiens GN=TFPI PE=1 SV=1	0.13346	0.193708	no hit
FSTL4	D6RHU5|Q6MZW2	Follistatin-related protein 4 (Fragment) OS=Homo sapiens GN=FSTL4 PE=1 SV=1|Follistatin-related protein 4 OS=Homo sapiens GN=FSTL4 PE=2 SV=3	0.129311	0.307601	no hit
NOV	P48745	Protein NOV homolog OS=Homo sapiens GN=NOV PE=1 SV=1	0.107603	0.199701	no hit
COL7A1	Q02388|Q02388-2	Collagen alpha-1(VII) chain OS=Homo sapiens GN=COL7A1 PE=1 SV=2|Isoform 2 of Collagen alpha-1(VII) chain OS=Homo sapiens GN=COL7A1	0.102522	0.222154	no hit
PTPRF	P10586|P10586-2	Receptor-type tyrosine-protein phosphatase F OS=Homo sapiens GN=PTPRF PE=1 SV=2|Isoform 2 of Receptor-type tyrosine-protein phosphatase F OS=Homo sapiens GN=PTPRF	0.0990373	0.186508	no hit
FN1	P02751|P02751-11|P02751-15|P02751-17|P02751-3|P02751-4|P02751-5|P02751-6|P02751-7	Fibronectin OS=Homo sapiens GN=FN1 PE=1 SV=4|Isoform 11 of Fibronectin OS=Homo sapiens GN=FN1|Isoform 15 of Fibronectin OS=Homo sapiens GN=FN1|Isoform 17 of Fibronectin OS=Homo sapiens GN=FN1|Isoform 3 of Fibronectin OS=Homo sapiens GN=FN1|Isoform 4 of Fibronectin OS=Homo sapiens GN=FN1|Isoform 5 of Fibronectin OS=Homo sapiens GN=FN1|Isoform 6 of Fibronectin OS=Homo sapiens GN=FN1|Isoform 7 of Fi…	0.0738897	0.110812	no hit
CALU	O43852|O43852-3	Calumenin OS=Homo sapiens GN=CALU PE=1 SV=2|Isoform 3 of Calumenin OS=Homo sapiens GN=CALU	0.0638098	0.0922591	no hit
MGAT2	Q10469	Alpha-1,6-mannosyl-glycoprotein 2-beta-N-acetylglucosaminyltransferase OS=Homo sapiens GN=MGAT2 PE=1 SV=1	0.0538082	0.158282	no hit
CPE	P16870|P16870-2	Carboxypeptidase E OS=Homo sapiens GN=CPE PE=1 SV=1|Isoform 2 of Carboxypeptidase E OS=Homo sapiens GN=CPE	0.0519736	0.0777095	no hit
PTPRS	A0A0A0MR60|G8JL96|Q13332|Q13332-2|Q13332-3|Q13332-4|Q13332-5|Q13332-6|Q13332-7	Receptor-type tyrosine-protein phosphatase S OS=Homo sapiens GN=PTPRS PE=1 SV=1|Receptor-type tyrosine-protein phosphatase S OS=Homo sapiens GN=PTPRS PE=1 SV=2|Receptor-type tyrosine-protein phosphatase S OS=Homo sapiens GN=PTPRS PE=1 SV=3|Isoform PTPS-MEA of Receptor-type tyrosine-protein phosphatase S OS=Homo sapiens GN=PTPRS|Isoform PTPS-MEB of Receptor-type tyrosine-protein phosphatase S OS=H…	0.0440413	0.0768045	no hit
NID1	P14543|P14543-2	Nidogen-1 OS=Homo sapiens GN=NID1 PE=1 SV=3|Isoform 2 of Nidogen-1 OS=Homo sapiens GN=NID1	0.0336583	0.0945846	no hit
IGFBP2	C9JMY1|P18065	Insulin-like growth factor-binding protein 2 OS=Homo sapiens GN=IGFBP2 PE=1 SV=1|Insulin-like growth factor-binding protein 2 OS=Homo sapiens GN=IGFBP2 PE=1 SV=2	0.0234665	0.0410475	no hit
NOMO1|NOMO3|NOMO2	A0A087X117|A0A0G2JN29|J3KN36|P69849|Q15155|Q5JPE7|Q5JPE7-2	Nodal modulator 1 OS=Homo sapiens GN=NOMO1 PE=1 SV=1|Nodal modulator 1 OS=Homo sapiens GN=NOMO1 PE=1 SV=1|Nodal modulator 3 OS=Homo sapiens GN=NOMO3 PE=1 SV=1|Nodal modulator 3 OS=Homo sapiens GN=NOMO3 PE=3 SV=2|Nodal modulator 1 OS=Homo sapiens GN=NOMO1 PE=1 SV=5|Nodal modulator 2 OS=Homo sapiens GN=NOMO2 PE=1 SV=1|Isoform 2 of Nodal modulator 2 OS=Homo sapiens GN=NOMO2	0.00649552	0.0155802	no hit
GPC5	P78333	Glypican-5 OS=Homo sapiens GN=GPC5 PE=2 SV=1	0.00608225	0.00659856	no hit
CYR61	A0A087WVM3|O00622	Protein CYR61 OS=Homo sapiens GN=CYR61 PE=1 SV=1|Protein CYR61 OS=Homo sapiens GN=CYR61 PE=1 SV=1	-0.00686413	0.0114446	no hit
CD55	B1AP13|B1AP15|H3BLV0|H7BY55|P08174|P08174-2|P08174-3|P08174-4|P08174-5|P08174-6|P08174-7	CD55 antigen, decay accelerating factor for complement (Cromer blood group), isoform CRA_d OS=Homo sapiens GN=CD55 PE=1 SV=1|Complement decay-accelerating factor (Fragment) OS=Homo sapiens GN=CD55 PE=1 SV=1|Complement decay-accelerating factor OS=Homo sapiens GN=CD55 PE=1 SV=1|Complement decay-accelerating factor OS=Homo sapiens GN=CD55 PE=1 SV=2|Complement decay-accelerating factor OS=Homo sapie…	-0.0183405	0.0299178	no hit
AXL	P30530|P30530-2	Tyrosine-protein kinase receptor UFO OS=Homo sapiens GN=AXL PE=1 SV=3|Isoform Short of Tyrosine-protein kinase receptor UFO OS=Homo sapiens GN=AXL	-0.0249056	0.0383333	no hit
GPC1	H7C024|H7C410|P35052	Glypican-1 (Fragment) OS=Homo sapiens GN=GPC1 PE=1 SV=2|Glypican-1 OS=Homo sapiens GN=GPC1 PE=1 SV=2	-0.0295444	0.0728629	no hit
CCDC80	Q76M96|Q76M96-2	Coiled-coil domain-containing protein 80 OS=Homo sapiens GN=CCDC80 PE=1 SV=1|Isoform 2 of Coiled-coil domain-containing protein 80 OS=Homo sapiens GN=CCDC80	-0.049263	0.0825904	no hit
PLOD2	E7ETU9|O00469|O00469-2	Procollagen-lysine,2-oxoglutarate 5-dioxygenase 2 OS=Homo sapiens GN=PLOD2 PE=1 SV=1|Procollagen-lysine,2-oxoglutarate 5-dioxygenase 2 OS=Homo sapiens GN=PLOD2 PE=1 SV=2|Isoform 2 of Procollagen-lysine,2-oxoglutarate 5-dioxygenase 2 OS=Homo sapiens GN=PLOD2	-0.062696	0.117762	no hit
CPA4	Q9UI42|Q9UI42-2	Carboxypeptidase A4 OS=Homo sapiens GN=CPA4 PE=1 SV=2|Isoform 2 of Carboxypeptidase A4 OS=Homo sapiens GN=CPA4	-0.0721911	0.111881	no hit
ITIH3	A0A087WW43|E7ET33|Q06033|Q06033-2	Inter-alpha-trypsin inhibitor heavy chain H3 OS=Homo sapiens GN=ITIH3 PE=1 SV=1|Inter-alpha-trypsin inhibitor heavy chain H3 OS=Homo sapiens GN=ITIH3 PE=1 SV=1|Inter-alpha-trypsin inhibitor heavy chain H3 OS=Homo sapiens GN=ITIH3 PE=1 SV=2|Isoform 2 of Inter-alpha-trypsin inhibitor heavy chain H3 OS=Homo sapiens GN=ITIH3	-0.0794365	0.189728	no hit
ITIH2	P19823|Q5T985	Inter-alpha-trypsin inhibitor heavy chain H2 OS=Homo sapiens GN=ITIH2 PE=1 SV=2|Inter-alpha-trypsin inhibitor heavy chain H2 OS=Homo sapiens GN=ITIH2 PE=1 SV=1	-0.0794845	0.180709	no hit
IGFBP7	Q16270|Q16270-2	Insulin-like growth factor-binding protein 7 OS=Homo sapiens GN=IGFBP7 PE=1 SV=1|Isoform 2 of Insulin-like growth factor-binding protein 7 OS=Homo sapiens GN=IGFBP7	-0.083397	0.152223	no hit
COCH	G3V4C4|H0YJW4|O43405	Cochlin (Fragment) OS=Homo sapiens GN=COCH PE=1 SV=1|Cochlin OS=Homo sapiens GN=COCH PE=1 SV=1	-0.0960288	0.253254	no hit
MCAM	P43121-2	Isoform 2 of Cell surface glycoprotein MUC18 OS=Homo sapiens GN=MCAM	-0.121564	0.423826	no hit
GALNT1	K7EJV8|Q10472	Polypeptide N-acetylgalactosaminyltransferase 1 OS=Homo sapiens GN=GALNT1 PE=1 SV=1|Polypeptide N-acetylgalactosaminyltransferase 1 OS=Homo sapiens GN=GALNT1 PE=1 SV=1	-0.123573	0.157994	no hit
CDH13	A0A0A0MTR1|P55290|P55290-4	Cadherin-13 OS=Homo sapiens GN=CDH13 PE=1 SV=2|Cadherin-13 OS=Homo sapiens GN=CDH13 PE=1 SV=1|Isoform 4 of Cadherin-13 OS=Homo sapiens GN=CDH13	-0.134825	0.321668	no hit
MAN2A1	Q16706	Alpha-mannosidase 2 OS=Homo sapiens GN=MAN2A1 PE=1 SV=2	-0.140558	0.268369	no hit
CDH6	D6RF86|P55285|P55285-2	Cadherin-6 OS=Homo sapiens GN=CDH6 PE=1 SV=1|Cadherin-6 OS=Homo sapiens GN=CDH6 PE=1 SV=1|Isoform 2 of Cadherin-6 OS=Homo sapiens GN=CDH6	-0.140754	0.255985	no hit
ALCAM	Q13740|Q13740-2	CD166 antigen OS=Homo sapiens GN=ALCAM PE=1 SV=2|Isoform 2 of CD166 antigen OS=Homo sapiens GN=ALCAM	-0.142894	0.24694	no hit
EXT1	Q16394	Exostosin-1 OS=Homo sapiens GN=EXT1 PE=1 SV=2	-0.147155	0.278158	no hit
PTPRK	E9PGC5|Q15262|Q15262-2|Q15262-3|Q15262-4|Q5TG12	Receptor-type tyrosine-protein phosphatase kappa OS=Homo sapiens GN=PTPRK PE=1 SV=1|Receptor-type tyrosine-protein phosphatase kappa OS=Homo sapiens GN=PTPRK PE=1 SV=2|Isoform 2 of Receptor-type tyrosine-protein phosphatase kappa OS=Homo sapiens GN=PTPRK|Isoform 3 of Receptor-type tyrosine-protein phosphatase kappa OS=Homo sapiens GN=PTPRK|Isoform 4 of Receptor-type tyrosine-protein phosphatase k…	-0.153402	0.297271	no hit
RNASET2	A0A087WZM2|D6REQ6|D6RHI9|O00584	Ribonuclease T2 (Fragment) OS=Homo sapiens GN=RNASET2 PE=1 SV=7|Ribonuclease T2 OS=Homo sapiens GN=RNASET2 PE=1 SV=1|Ribonuclease T2 OS=Homo sapiens GN=RNASET2 PE=1 SV=2	-0.159777	0.380971	no hit
L1CAM	P32004|P32004-2|P32004-3	Neural cell adhesion molecule L1 OS=Homo sapiens GN=L1CAM PE=1 SV=2|Isoform 2 of Neural cell adhesion molecule L1 OS=Homo sapiens GN=L1CAM|Isoform 3 of Neural cell adhesion molecule L1 OS=Homo sapiens GN=L1CAM	-0.16253	0.231701	no hit
CD109	Q6YHK3	CD109 antigen OS=Homo sapiens GN=CD109 PE=1 SV=2	-0.165683	0.309914	no hit
COL12A1	D6RGG3|Q99715	Collagen alpha-1(XII) chain OS=Homo sapiens GN=COL12A1 PE=1 SV=1|Collagen alpha-1(XII) chain OS=Homo sapiens GN=COL12A1 PE=1 SV=2	-0.178533	0.500736	no hit
LAMA1	P25391	Laminin subunit alpha-1 OS=Homo sapiens GN=LAMA1 PE=1 SV=2	-0.186474	0.270549	no hit
HNRNPA0	Q13151	Heterogeneous nuclear ribonucleoprotein A0 OS=Homo sapiens GN=HNRNPA0 PE=1 SV=1	-0.186549	0.562994	no hit
EFEMP1	Q12805|Q12805-2|Q12805-3|Q12805-4|Q12805-5	EGF-containing fibulin-like extracellular matrix protein 1 OS=Homo sapiens GN=EFEMP1 PE=1 SV=2|Isoform 2 of EGF-containing fibulin-like extracellular matrix protein 1 OS=Homo sapiens GN=EFEMP1|Isoform 3 of EGF-containing fibulin-like extracellular matrix protein 1 OS=Homo sapiens GN=EFEMP1|Isoform 4 of EGF-containing fibulin-like extracellular matrix protein 1 OS=Homo sapiens GN=EFEMP1|Isoform 5 …	-0.192201	0.571744	no hit
AGRN	O00468-3|O00468-6	Isoform 3 of Agrin OS=Homo sapiens GN=AGRN|Isoform 6 of Agrin OS=Homo sapiens GN=AGRN	-0.19229	0.382623	no hit
SERPINE1	P05121	Plasminogen activator inhibitor 1 OS=Homo sapiens GN=SERPINE1 PE=1 SV=1	-0.196992	0.444389	no hit
PXDN	Q92626	Peroxidasin homolog OS=Homo sapiens GN=PXDN PE=1 SV=2	-0.197449	0.47343	no hit
MET	P08581	Hepatocyte growth factor receptor OS=Homo sapiens GN=MET PE=1 SV=4	-0.215256	0.752455	no hit
FUCA2	Q9BTY2	Plasma alpha-L-fucosidase OS=Homo sapiens GN=FUCA2 PE=1 SV=2	-0.238086	0.350486	no hit
MMP2	P08253|P08253-2|P08253-3	72 kDa type IV collagenase OS=Homo sapiens GN=MMP2 PE=1 SV=2|Isoform 2 of 72 kDa type IV collagenase OS=Homo sapiens GN=MMP2|Isoform 3 of 72 kDa type IV collagenase OS=Homo sapiens GN=MMP2	-0.254941	0.544239	no hit
CRIP1	P50238	Cysteine-rich protein 1 OS=Homo sapiens GN=CRIP1 PE=1 SV=3	-0.256118	0.434754	no hit
GALNT7	E9PBY3|Q86SF2	N-acetylgalactosaminyltransferase 7 OS=Homo sapiens GN=GALNT7 PE=1 SV=1	-0.258724	0.964539	no hit
CDH2	P19022	Cadherin-2 OS=Homo sapiens GN=CDH2 PE=1 SV=4	-0.289177	1.06922	no hit
IGSF10	Q6WRI0	Immunoglobulin superfamily member 10 OS=Homo sapiens GN=IGSF10 PE=2 SV=1	-0.297078	0.514891	no hit
OLFM1	F5H810|Q99784|Q99784-3|Q99784-5	Noelin (Fragment) OS=Homo sapiens GN=OLFM1 PE=1 SV=1|Noelin OS=Homo sapiens GN=OLFM1 PE=1 SV=4|Isoform 3 of Noelin OS=Homo sapiens GN=OLFM1|Isoform 5 of Noelin OS=Homo sapiens GN=OLFM1	-0.300993	0.6349	no hit
SPOCK1	A0A0A0MQX7|Q08629	Testican-1 OS=Homo sapiens GN=SPOCK1 PE=1 SV=1|Testican-1 OS=Homo sapiens GN=SPOCK1 PE=1 SV=1	-0.305148	0.298947	no hit
GALNT2	Q10471	Polypeptide N-acetylgalactosaminyltransferase 2 OS=Homo sapiens GN=GALNT2 PE=1 SV=1	-0.30759	0.385757	no hit
LAMA5	O15230	Laminin subunit alpha-5 OS=Homo sapiens GN=LAMA5 PE=1 SV=8	-0.335942	1.11951	no hit
MSLN	Q13421|Q13421-2|Q13421-3|Q13421-4	Mesothelin OS=Homo sapiens GN=MSLN PE=1 SV=2|Isoform 3 of Mesothelin OS=Homo sapiens GN=MSLN|Isoform 2 of Mesothelin OS=Homo sapiens GN=MSLN|Isoform 4 of Mesothelin OS=Homo sapiens GN=MSLN	-0.339838	1.16057	no hit
PCOLCE2	C9JYX9|Q9UKZ9	Procollagen C-endopeptidase enhancer 2 OS=Homo sapiens GN=PCOLCE2 PE=1 SV=1	-0.34026	0.989662	no hit
FBN2	A0A087WYV8|P35556	Fibrillin-2 OS=Homo sapiens GN=FBN2 PE=1 SV=1|Fibrillin-2 OS=Homo sapiens GN=FBN2 PE=1 SV=3	-0.350938	0.789322	no hit
COMP	G3XAP6|P49747	Cartilage oligomeric matrix protein OS=Homo sapiens GN=COMP PE=1 SV=1|Cartilage oligomeric matrix protein OS=Homo sapiens GN=COMP PE=1 SV=2	-0.353354	1.78896	no hit
HSPG2	P98160	Basement membrane-specific heparan sulfate proteoglycan core protein OS=Homo sapiens GN=HSPG2 PE=1 SV=4	-0.371772	1.11704	no hit
LTBP1	C9JD84|E7EV71|Q14766|Q14766-2|Q14766-3|Q14766-4|Q14766-5	Latent-transforming growth factor beta-binding protein 1 OS=Homo sapiens GN=LTBP1 PE=1 SV=1|Latent-transforming growth factor beta-binding protein 1 OS=Homo sapiens GN=LTBP1 PE=1 SV=2|Latent-transforming growth factor beta-binding protein 1 OS=Homo sapiens GN=LTBP1 PE=1 SV=4|Isoform Short of Latent-transforming growth factor beta-binding protein 1 OS=Homo sapiens GN=LTBP1|Isoform 3 of Latent-tran…	-0.373307	1.00874	no hit
FSTL1	Q12841	Follistatin-related protein 1 OS=Homo sapiens GN=FSTL1 PE=1 SV=1	-0.44858	1.28766	no hit
FBLN2	P98095|P98095-2	Fibulin-2 OS=Homo sapiens GN=FBLN2 PE=1 SV=2|Isoform 2 of Fibulin-2 OS=Homo sapiens GN=FBLN2	-0.463621	1.67615	no hit
LAMB1	G3XAI2|P07942	Laminin subunit beta-1 OS=Homo sapiens GN=LAMB1 PE=1 SV=1|Laminin subunit beta-1 OS=Homo sapiens GN=LAMB1 PE=1 SV=2	-0.484991	1.72961	no hit
LAMA4	A0A0A0MQS9|A0A0A0MTC7|Q16363|Q16363-2	Laminin subunit alpha-4 OS=Homo sapiens GN=LAMA4 PE=1 SV=1|Laminin subunit alpha-4 OS=Homo sapiens GN=LAMA4 PE=1 SV=1|Laminin subunit alpha-4 OS=Homo sapiens GN=LAMA4 PE=1 SV=4|Isoform 2 of Laminin subunit alpha-4 OS=Homo sapiens GN=LAMA4	-0.491711	1.54318	no hit
LAMC1	P11047	Laminin subunit gamma-1 OS=Homo sapiens GN=LAMC1 PE=1 SV=3	-0.512347	1.65627	no hit
LOXL2	H0YAR1|Q9Y4K0	Lysyl oxidase homolog 2 (Fragment) OS=Homo sapiens GN=LOXL2 PE=1 SV=1|Lysyl oxidase homolog 2 OS=Homo sapiens GN=LOXL2 PE=1 SV=1	-0.515353	2.006	no hit
FBN1	P35555	Fibrillin-1 OS=Homo sapiens GN=FBN1 PE=1 SV=3	-0.521969	1.69864	no hit
CNTN1	Q12860|Q12860-2	Contactin-1 OS=Homo sapiens GN=CNTN1 PE=1 SV=1|Isoform 2 of Contactin-1 OS=Homo sapiens GN=CNTN1	-0.525829	1.44927	no hit
COL5A1	P20908	Collagen alpha-1(V) chain OS=Homo sapiens GN=COL5A1 PE=1 SV=3	-0.527326	1.92499	no hit
CLSTN1	O94985-2	Isoform 2 of Calsyntenin-1 OS=Homo sapiens GN=CLSTN1	-0.527773	1.85133	no hit
ANOS1	A0A087WUK9|P23352	Anosmin-1 OS=Homo sapiens GN=ANOS1 PE=1 SV=1|Anosmin-1 OS=Homo sapiens GN=ANOS1 PE=1 SV=3	-0.533465	2.07827	no hit
FRAS1	Q86XX4|Q86XX4-2	Extracellular matrix protein FRAS1 OS=Homo sapiens GN=FRAS1 PE=1 SV=2|Isoform 2 of Extracellular matrix protein FRAS1 OS=Homo sapiens GN=FRAS1	-0.563824	1.40727	no hit
LAMB2	P55268	Laminin subunit beta-2 OS=Homo sapiens GN=LAMB2 PE=1 SV=2	-0.576913	1.63406	no hit
LGALS3BP	K7ES75|Q08380	Galectin-3-binding protein (Fragment) OS=Homo sapiens GN=LGALS3BP PE=1 SV=1|Galectin-3-binding protein OS=Homo sapiens GN=LGALS3BP PE=1 SV=1	-0.588035	2.83163	candidate
COL11A2	A0A0C4DFS1|A0A0G2JL35|A0A140T9I7|H0YIS1|Q4VXY6	Collagen alpha-2(XI) chain OS=Homo sapiens GN=COL11A2 PE=1 SV=1|Collagen alpha-2(XI) chain OS=Homo sapiens GN=COL11A2 PE=1 SV=1|Collagen alpha-2(XI) chain (Fragment) OS=Homo sapiens GN=COL11A2 PE=1 SV=1|Collagen alpha-2(XI) chain OS=Homo sapiens GN=COL11A2 PE=1 SV=1|Collagen alpha-2(XI) chain OS=Homo sapiens GN=COL11A2 PE=1 SV=1	-0.608637	0.883509	candidate
QSOX1	O00391|O00391-2	Isoform 2 of Sulfhydryl oxidase 1 OS=Homo sapiens GN=QSOX1|Sulfhydryl oxidase 1 OS=Homo sapiens GN=QSOX1 PE=1 SV=3	-0.640386	2.50059	candidate
GOLM1	Q8NBJ4|Q8NBJ4-2	Golgi membrane protein 1 OS=Homo sapiens GN=GOLM1 PE=1 SV=1|Isoform 2 of Golgi membrane protein 1 OS=Homo sapiens GN=GOLM1	-0.646329	1.97363	candidate
FBLN1	P23142|P23142-4	Fibulin-1 OS=Homo sapiens GN=FBLN1 PE=1 SV=4|Isoform C of Fibulin-1 OS=Homo sapiens GN=FBLN1	-0.670314	2.474	candidate
DCN	P07585	Decorin OS=Homo sapiens GN=DCN PE=1 SV=1	-0.724494	3.24191	candidate
SMOC1	Q9H4F8|Q9H4F8-2	SPARC-related modular calcium-binding protein 1 OS=Homo sapiens GN=SMOC1 PE=1 SV=1|Isoform 2 of SPARC-related modular calcium-binding protein 1 OS=Homo sapiens GN=SMOC1	-0.760244	2.48174	candidate
TLL1	E9PD25|O43897	Metalloendopeptidase OS=Homo sapiens GN=TLL1 PE=1 SV=1|Tolloid-like protein 1 OS=Homo sapiens GN=TLL1 PE=1 SV=1	-0.812534	3.4512	candidate
BMP1	P13497	Bone morphogenetic protein 1 OS=Homo sapiens GN=BMP1 PE=1 SV=2	-0.82034	3.52798	candidate
A2M	P01023	Alpha-2-macroglobulin OS=Homo sapiens GN=A2M PE=1 SV=3	-0.847716	3.37479	candidate
B2M	H0YLF3|P61769	Beta-2-microglobulin (Fragment) OS=Homo sapiens GN=B2M PE=1 SV=1|Beta-2-microglobulin OS=Homo sapiens GN=B2M PE=1 SV=1	-0.910894	3.13112	candidate
TIMP2	P16035	Metalloproteinase inhibitor 2 OS=Homo sapiens GN=TIMP2 PE=1 SV=2	-0.994781	1.85476	candidate
SLPI	P03973	Antileukoproteinase OS=Homo sapiens GN=SLPI PE=1 SV=2	-1.08699	1.58722	hit down
IGFBP3	A6XND0|A6XND1|P17936|P17936-2	Insulin-like growth factor binding protein 3 OS=Homo sapiens GN=IGFBP3 PE=1 SV=1|Insulin-like growth factor binding protein 3 isoform b OS=Homo sapiens GN=IGFBP3 PE=1 SV=1|Insulin-like growth factor-binding protein 3 OS=Homo sapiens GN=IGFBP3 PE=1 SV=2|Isoform 2 of Insulin-like growth factor-binding protein 3 OS=Homo sapiens GN=IGFBP3	-1.19231	5.10694	hit down
SERPINI1	Q99574	Neuroserpin OS=Homo sapiens GN=SERPINI1 PE=1 SV=1	-1.2111	3.14918	hit down
