# Supplementary material for: Reprogramming of microRNA expression via E2F1 downregulation promotes Salmonella infection both in infected and bystander cells
Source: Nat Commun. 2021 Jun 7;12:3392. doi: 10.1038/s41467-021-23593-z (PMC8184997; doi:10.1038/s41467-021-23593-z)
Supplement: Supplementary file 6 — Supplementary Data 3 [file 41467_2021_23593_MOESM6_ESM.xls]

## Sheet: Sheet0
Ingenuity Canonical Pathways	-log(corrected p-value)
EIF2 Signaling	27.7
Protein Ubiquitination Pathway	20
Regulation of eIF4 and p70S6K Signaling	19.2
tRNA Charging	14.4
Remodeling of Epithelial Adherens Junctions	11.8
mTOR Signaling	11.6
Spliceosomal Cycle	10.3
Actin Cytoskeleton Signaling	8.6
Coronavirus Pathogenesis Pathway	8.44
Purine Nucleotides De Novo Biosynthesis II	8.16
Glycolysis I	8.16
RAN Signaling	7.6
RhoA Signaling	7.13
Gluconeogenesis I	6.94
Aldosterone Signaling in Epithelial Cells	6.73
BAG2 Signaling Pathway	6.73
Epithelial Adherens Junction Signaling	6.34
NRF2-mediated Oxidative Stress Response	5.35
Pentose Phosphate Pathway	5.3
Clathrin-mediated Endocytosis Signaling	5.24
Aryl Hydrocarbon Receptor Signaling	4.8
ILK Signaling	4.78
Cell Cycle Control of Chromosomal Replication	4.61
Unfolded protein response	4.61
Coronavirus Replication Pathway	4.61
Inhibition of ARE-Mediated mRNA Degradation Pathway	4.51
Signaling by Rho Family GTPases	4.44
HIPPO signaling	4.34
Cell Cycle: G2/M DNA Damage Checkpoint Regulation	4.34
Integrin Signaling	4.11
Fcγ Receptor-mediated Phagocytosis in Macrophages and Monocytes	3.87
VEGF Signaling	3.63
Regulation of Actin-based Motility by Rho	3.5
Role of PKR in Interferon Induction and Antiviral Response	3.5
Glycogen Degradation II	3.5
Sumoylation Pathway	3.5
5-aminoimidazole Ribonucleotide Biosynthesis I	3.36
Glycogen Degradation III	3.18
14-3-3-mediated Signaling	3.17
ATM Signaling	3.14
p70S6K Signaling	3.12
Xenobiotic Metabolism AHR Signaling Pathway	3.04
Phagosome Maturation	2.95
HIF1α Signaling	2.94
Regulation of Cellular Mechanics by Calpain Protease	2.91
Germ Cell-Sertoli Cell Junction Signaling	2.9
Rac Signaling	2.88
Pentose Phosphate Pathway (Oxidative Branch)	2.88
Reelin Signaling in Neurons	2.87
Lipid Antigen Presentation by CD1	2.87
Cdc42 Signaling	2.8
Sirtuin Signaling Pathway	2.8
Mitotic Roles of Polo-Like Kinase	2.67
ERK/MAPK Signaling	2.62
PI3K/AKT Signaling	2.59
RhoGDI Signaling	2.49
BER pathway	2.44
NER Pathway	2.43
Caveolar-mediated Endocytosis Signaling	2.38
Telomerase Signaling	2.31
Pentose Phosphate Pathway (Non-oxidative Branch)	2.31
DNA Double-Strand Break Repair by Non-Homologous End Joining	2.2
Colanic Acid Building Blocks Biosynthesis	2.2
Telomere Extension by Telomerase	2.11
Guanine and Guanosine Salvage I	2.11
Aspartate Degradation II	2.11
Xenobiotic Metabolism CAR Signaling Pathway	2.11
Ephrin Receptor Signaling	2.11
Antiproliferative Role of TOB in T Cell Signaling	2.01
AMPK Signaling	2.01
Role of CHK Proteins in Cell Cycle Checkpoint Control	1.83
Hypoxia Signaling in the Cardiovascular System	1.79
Granzyme A Signaling	1.74
Tight Junction Signaling	1.72
Semaphorin Signaling in Neurons	1.72
NADH Repair	1.72
Glutathione Biosynthesis	1.72
Inosine-5'-phosphate Biosynthesis II	1.72
Oxidized GTP and dGTP Detoxification	1.72
Leukocyte Extravasation Signaling	1.66
Sertoli Cell-Sertoli Cell Junction Signaling	1.65
MSP-RON Signaling In Cancer Cells Pathway	1.65
Huntington's Disease Signaling	1.64
fMLP Signaling in Neutrophils	1.64
Endoplasmic Reticulum Stress Pathway	1.63
Cyclins and Cell Cycle Regulation	1.62
Protein Kinase A Signaling	1.59
Apoptosis Signaling	1.59
Methionine Degradation I (to Homocysteine)	1.58
Xenobiotic Metabolism Signaling	1.57
Virus Entry via Endocytic Pathways	1.55
CD28 Signaling in T Helper Cells	1.55
Synaptogenesis Signaling Pathway	1.54
Cleavage and Polyadenylation of Pre-mRNA	1.52
Cell Cycle Regulation by BTG Family Proteins	1.51
Arsenate Detoxification I (Glutaredoxin)	1.51
Superpathway of Methionine Degradation	1.51
IGF-1 Signaling	1.51
TCA Cycle II (Eukaryotic)	1.49
Cysteine Biosynthesis III (mammalia)	1.49
Agrin Interactions at Neuromuscular Junction	1.48
UDP-N-acetyl-D-galactosamine Biosynthesis II	1.45
Paxillin Signaling	1.44
ERK5 Signaling	1.43
Ephrin B Signaling	1.43
Prostate Cancer Signaling	1.4
Xenobiotic Metabolism PXR Signaling Pathway	1.4
Mechanisms of Viral Exit from Host Cells	1.37
Tetrahydrofolate Salvage from 5,10-methenyltetrahydrofolate	1.36
Serine Biosynthesis	1.36
